# Supplementary material for: Improved Prognostic Prediction of Glioblastoma using a PAS Detected from Single-cell RNA-seq
Source: J Cancer. 2020 Apr 6;11(13):3751–61. doi: 10.7150/jca.44034 (PMC7171486; doi:10.7150/jca.44034)
Supplement: Supplementary file 2 — Supplementary table 1. [file jcav11p3751s2.csv]

	p_val	avg_logFC	pct.1	pct.2	p_val_adj	cluster	gene
TMSB4X	4.58061329753907e-184	1.85827139750107	0.981	0.816	1.64109632610932e-179	Neoplastic	TMSB4X
TMSB4XP8	8.8279228637028e-180	1.65247581824732	0.974	0.809	3.1627799243788e-175	Neoplastic	TMSB4XP8
TMSB4XP1	1.66536676574902e-170	0.277385335465376	0.952	0.575	5.96650951164901e-166	Neoplastic	TMSB4XP1
VIM	2.26663102614033e-151	2.00378833974028	0.873	0.191	8.12065897735295e-147	Neoplastic	VIM
SEC61G	9.65651417490652e-143	1.15141755610647	0.906	0.454	3.45963933344376e-138	Neoplastic	SEC61G
GNG5	1.06943335346317e-127	1.02499432926713	0.862	0.294	3.8314588754525e-123	Neoplastic	GNG5
TNC	2.92684364421047e-115	1.85259645670661	0.678	0.065	1.04860027241128e-110	Neoplastic	TNC
LGALS1	5.86787733680831e-115	1.3201422391508	0.833	0.315	2.10228441345831e-110	Neoplastic	LGALS1
IGFBP2	7.8211648564772e-115	1.80673516869347	0.621	0.014	2.80208873313009e-110	Neoplastic	IGFBP2
RPLP1	3.26136916697054e-111	1.25450980646124	0.957	0.777	1.16845073145054e-106	Neoplastic	RPLP1
CHCHD2	6.09278920527846e-108	1.20290050204619	0.918	0.71	2.18286358857512e-103	Neoplastic	CHCHD2
CD44	3.8302926561055e-106	2.03695801090745	0.629	0.052	1.37227894990292e-101	Neoplastic	CD44
ANXA1	6.88578670570571e-106	2.1422701975352	0.589	0.018	2.46697080305319e-101	Neoplastic	ANXA1
CHCHD2P2	1.44760915424437e-102	0.278208312473183	0.882	0.587	5.18634931691129e-98	Neoplastic	CHCHD2P2
CHCHD2P9	4.89767497870139e-101	0.372995676336921	0.868	0.542	1.75469001461935e-96	Neoplastic	CHCHD2P9
CHCHD2P6	1.52678632295757e-100	0.599887694531468	0.895	0.632	5.47001735926009e-96	Neoplastic	CHCHD2P6
TMSB10	3.95742573942053e-98	1.44515937355929	0.851	0.535	1.41782691966219e-93	Neoplastic	TMSB10
RPL41P1	4.95566040984107e-97	0.372382874119545	0.946	0.858	1.77546445503376e-92	Neoplastic	RPL41P1
EGFR	6.89866909196567e-97	1.78597822654223	0.863	0.427	2.47158617557854e-92	Neoplastic	EGFR
HSPB1	1.09234035823374e-94	1.28248903900904	0.9	0.573	3.913527801444e-90	Neoplastic	HSPB1
RPL41P5	1.49761129334656e-93	0.250075672260051	0.945	0.838	5.36549198067271e-89	Neoplastic	RPL41P5
EMP3	3.37519766132818e-93	0.735842610552056	0.612	0.088	1.20923206612405e-88	Neoplastic	EMP3
HSPB1P1	6.94666714790485e-93	0.301527759056081	0.814	0.423	2.48878243907987e-88	Neoplastic	HSPB1P1
MT-ND1	1.04987049577362e-92	1.33188116867808	0.984	0.984	3.76137102520814e-88	Neoplastic	MT-ND1
S100A6	4.18323992410908e-92	1.25831073866846	0.831	0.416	1.49872936761056e-87	Neoplastic	S100A6
EMP1	1.05876036851056e-91	1.23802802151297	0.654	0.132	3.79322077226277e-87	Neoplastic	EMP1
MT-ND4	1.15357870682559e-84	1.07965531507203	0.986	0.995	4.13292643294403e-80	Neoplastic	MT-ND4
CLIC1	7.72757749311173e-84	0.28282859791085	0.515	0.023	2.76855918845714e-79	Neoplastic	CLIC1
MT-CO3	8.2974288734914e-84	1.32432770038499	0.983	0.991	2.97271984250576e-79	Neoplastic	MT-CO3
MT-CO2	2.06798494450657e-83	1.26610637960911	0.982	0.989	7.4089696606837e-79	Neoplastic	MT-CO2
MTND4P12	8.10859835677922e-83	1.04074641071916	0.981	0.989	2.90506753328329e-78	Neoplastic	MTND4P12
RPLP2	5.56750426046421e-82	0.698132131657797	0.911	0.622	1.99466975139651e-77	Neoplastic	RPLP2
MT-CO1	1.05710998859716e-81	1.15011519104053	0.993	0.998	3.78730795614706e-77	Neoplastic	MT-CO1
RPS19	4.19443276320531e-81	0.900858579300586	0.92	0.769	1.50273942607357e-76	Neoplastic	RPS19
RPS18	8.54876183575529e-81	0.384283157147503	0.914	0.681	3.06276490289605e-76	Neoplastic	RPS18
MT-ND5	9.5956675788346e-81	1.14628373734758	0.975	0.978	3.43783982346907e-76	Neoplastic	MT-ND5
MTND6P4	1.83501630235418e-80	0.523888300009265	0.947	0.901	6.57431290644433e-76	Neoplastic	MTND6P4
RPL41	5.8263936197451e-80	0.611132176414044	0.957	0.901	2.08742204214608e-75	Neoplastic	RPL41
CEBPD	9.93032107933272e-80	1.19347466115067	0.746	0.332	3.55773613309253e-75	Neoplastic	CEBPD
MT-ND6	2.38013489877712e-79	0.904182220953441	0.961	0.942	8.52730930184878e-75	Neoplastic	MT-ND6
NEAT1	3.16552610633163e-79	1.5701913095647	0.874	0.483	1.13411303811543e-74	Neoplastic	NEAT1
MTCO1P12	1.31759848089466e-78	1.0569955996638	0.979	0.993	4.72056007750131e-74	Neoplastic	MTCO1P12
CLIC1P1	1.35804460482655e-78	0.278819529948686	0.49	0.022	4.8654664057121e-74	Neoplastic	CLIC1P1
MTCO2P12	6.87624347289533e-78	0.574385844378837	0.948	0.955	2.46355174903421e-73	Neoplastic	MTCO2P12
CSRP2	3.24011237130732e-77	1.35153417525576	0.514	0.05	1.16083505926827e-72	Neoplastic	CSRP2
MTCO2P22	4.36808913267684e-77	0.515582535585537	0.946	0.951	1.56495529356413e-72	Neoplastic	MTCO2P22
LDHA	9.37021991840427e-77	1.3886819133507	0.771	0.357	3.3570686901667e-72	Neoplastic	LDHA
SOX9	1.80621642063957e-76	0.622692002704167	0.744	0.295	6.47113157022538e-72	Neoplastic	SOX9
MT-TC	2.14811693578835e-76	0.384596958559192	0.849	0.6	7.69605854584893e-72	Neoplastic	MT-TC
RPS18P12	4.24496631094838e-75	0.256840535503194	0.879	0.625	1.52084408022348e-70	Neoplastic	RPS18P12
TAGLN2	9.66144324196316e-75	1.01984092342356	0.605	0.13	3.46140527029814e-70	Neoplastic	TAGLN2
MTCO3P12	2.34322615099293e-74	0.74180603426988	0.95	0.964	8.39507633116237e-70	Neoplastic	MTCO3P12
CDKN2A	6.61438072911422e-74	1.07913830500058	0.546	0.097	2.36973418381975e-69	Neoplastic	CDKN2A
S100A10	7.91817589089034e-74	1.39541178733344	0.651	0.209	2.83684487642928e-69	Neoplastic	S100A10
ID3	1.98425892957226e-73	1.40388572899624	0.512	0.061	7.10900446697854e-69	Neoplastic	ID3
NAMPT	2.0063103815661e-73	1.67749009153696	0.697	0.301	7.18800820403688e-69	Neoplastic	NAMPT
MTND1P23	2.12999407597892e-73	0.454929201937284	0.949	0.924	7.63112977600969e-69	Neoplastic	MTND1P23
RPL36	5.01127046471482e-73	0.7544152491862	0.9	0.706	1.79538786939338e-68	Neoplastic	RPL36
MTND2P28	6.75670939923242e-73	0.95062525647113	0.96	0.964	2.420726276463e-68	Neoplastic	MTND2P28
MTND4LP30	9.1257334386194e-73	0.802700523675863	0.946	0.951	3.26947651905417e-68	Neoplastic	MTND4LP30
MTND5P11	9.82551543764505e-73	0.99324733410015	0.961	0.962	3.52018741584509e-68	Neoplastic	MTND5P11
ATP5MF	1.37798900076947e-72	0.522644205170411	0.897	0.649	4.93692119305677e-68	Neoplastic	ATP5MF
MTCO1P2	1.64580420285832e-72	0.914327075661726	0.957	0.977	5.89642271758051e-68	Neoplastic	MTCO1P2
MTND4P35	9.11196356298333e-72	0.40363049744156	0.947	0.959	3.26454318571004e-67	Neoplastic	MTND4P35
CCN1	9.34837850999038e-72	1.69022482332666	0.564	0.106	3.34924356877425e-67	Neoplastic	CCN1
TOMM7	1.34292995836533e-71	0.559493688195464	0.866	0.56	4.81131516183546e-67	Neoplastic	TOMM7
ANXA2	2.38415090745888e-71	1.63607755745856	0.549	0.108	8.54169745615293e-67	Neoplastic	ANXA2
MT-ND2	2.87214242828205e-71	1.13100937596117	0.972	0.982	1.02900246778061e-66	Neoplastic	MT-ND2
MT-ND4L	2.92292925037779e-71	1.04518834739771	0.956	0.959	1.04719786253285e-66	Neoplastic	MT-ND4L
MTCO1P22	5.25728357478745e-71	0.386312580544057	0.94	0.96	1.8835269863391e-66	Neoplastic	MTCO1P22
WWTR1	5.39641053119579e-71	0.897246704610712	0.567	0.128	1.93337200101152e-66	Neoplastic	WWTR1
TNFRSF12A	6.03389695150384e-69	0.843011033590285	0.502	0.056	2.16176426081528e-64	Neoplastic	TNFRSF12A
KLF10	2.72733234970051e-68	1.30528413824013	0.58	0.135	9.77121360927202e-64	Neoplastic	KLF10
CYTOR	8.90680250901298e-68	0.30556263699568	0.43	0.013	3.19104013490408e-63	Neoplastic	CYTOR
MIR4435-2HG	1.01928310904651e-67	0.388348000610981	0.445	0.025	3.65178559478092e-63	Neoplastic	MIR4435-2HG
VOPP1	2.61051078798904e-67	0.977774235035325	0.565	0.126	9.35267700012835e-63	Neoplastic	VOPP1
LDHAP4	2.84153648207216e-67	0.47452509005973	0.709	0.31	1.01803727543199e-62	Neoplastic	LDHAP4
RPS2P5	4.11487923507188e-67	0.684511619626556	0.886	0.62	1.4742377835492e-62	Neoplastic	RPS2P5
RAC1P2	9.22633984749148e-66	0.624315951759231	0.893	0.652	3.30552077716077e-61	Neoplastic	RAC1P2
PPIA	3.80942020805394e-64	0.704855389619198	0.964	0.942	1.36480097793949e-59	Neoplastic	PPIA
TCIM	5.51092661769501e-64	1.43445215398198	0.409	0.013	1.97439967932159e-59	Neoplastic	TCIM
PPIAP31	1.02219298649286e-63	0.463312410587798	0.942	0.912	3.66221081270795e-59	Neoplastic	PPIAP31
PPIAP29	1.90651531782086e-63	0.283681160247217	0.942	0.906	6.8304724291568e-59	Neoplastic	PPIAP29
PPIAP22	3.44668031599954e-63	0.523777393551916	0.946	0.924	1.23484215681315e-58	Neoplastic	PPIAP22
SOD2	3.66182664059132e-63	2.1579847132393	0.661	0.323	1.31192263052465e-58	Neoplastic	SOD2
FLNA	9.5784355385329e-63	1.04616680569369	0.535	0.117	3.43166610039018e-58	Neoplastic	FLNA
PSPH	1.33296804607466e-62	0.614370639692663	0.636	0.223	4.7756246186717e-58	Neoplastic	PSPH
RPS2	1.59249291973347e-62	0.763109555915633	0.897	0.649	5.70542438352912e-58	Neoplastic	RPS2
RPS2P46	2.11997915126513e-62	0.342827228813202	0.865	0.598	7.59524930523758e-58	Neoplastic	RPS2P46
PPIAP11	2.73792981194682e-62	0.369844960490824	0.943	0.908	9.80918113726186e-58	Neoplastic	PPIAP11
ANXA2P2	4.62444818113835e-62	1.15679554204913	0.481	0.083	1.65680104985644e-57	Neoplastic	ANXA2P2
RPL39	1.79630413532519e-61	0.36421357277984	0.836	0.497	6.43561882562954e-57	Neoplastic	RPL39
GFAP	2.69274222844545e-61	2.31301288521367	0.713	0.355	9.64728758185152e-57	Neoplastic	GFAP
NAMPTP1	6.22021128374884e-61	0.58654374684069	0.578	0.177	2.2285150966287e-56	Neoplastic	NAMPTP1
RAB13	1.59558777273372e-60	0.572209228656721	0.491	0.074	5.71651231337309e-56	Neoplastic	RAB13
RPL39P3	1.66547724228575e-60	0.277213375210587	0.825	0.486	5.96690531593717e-56	Neoplastic	RPL39P3
RPLP0P6	2.3546515256383e-60	0.56216237628089	0.898	0.67	8.43601002090435e-56	Neoplastic	RPLP0P6
CCT6A	2.43975295273483e-60	0.986525720541305	0.75	0.387	8.74090290376308e-56	Neoplastic	CCT6A
NES	2.67979595259404e-60	0.60819344205278	0.554	0.123	9.60090495935866e-56	Neoplastic	NES
CCDC80	8.27804799848408e-60	0.677913297781905	0.388	0.011	2.96577625641689e-55	Neoplastic	CCDC80
SEM1	1.57752093727214e-59	0.501779137938413	0.839	0.528	5.6517842619649e-55	Neoplastic	SEM1
MT-CYB	2.40733803572412e-59	1.05784486724689	0.975	0.986	8.62476998058882e-55	Neoplastic	MT-CYB
S100A11	4.0812681323477e-59	0.846817113124393	0.399	0.023	1.46219593377621e-54	Neoplastic	S100A11
STMP1	5.00708715660555e-59	0.614924156868973	0.711	0.299	1.79388911559707e-54	Neoplastic	STMP1
ZFP36	7.61561509442132e-59	1.40982026383217	0.707	0.369	2.72844641987833e-54	Neoplastic	ZFP36
RPL18AP3	8.6694319115407e-59	0.447038599744469	0.875	0.656	3.10599737094769e-54	Neoplastic	RPL18AP3
TPI1	1.2773005054273e-58	0.93591408720924	0.921	0.766	4.5761845207944e-54	Neoplastic	TPI1
RPL35	1.53298598134788e-58	0.615197517077486	0.884	0.721	5.49222887537506e-54	Neoplastic	RPL35
SERF2	3.1946579357443e-58	0.80277865282897	0.949	0.892	1.14455009863911e-53	Neoplastic	SERF2
RPLP0	4.86737842952662e-58	0.777493119262742	0.909	0.694	1.7438356699465e-53	Neoplastic	RPLP0
MTCO2P2	5.5726864262766e-58	0.638921478754702	0.935	0.946	1.99652636594212e-53	Neoplastic	MTCO2P2
C1R	2.72330251027969e-57	1.0843071955732	0.471	0.079	9.75677590357903e-53	Neoplastic	C1R
PSPHP1	3.63281604321789e-57	0.278620147389223	0.583	0.204	1.30152900380367e-52	Neoplastic	PSPHP1
MTCYBP18	5.19061225751419e-57	0.721904856095105	0.935	0.944	1.85964065349961e-52	Neoplastic	MTCYBP18
RND3	8.13509006426252e-57	0.855003099763294	0.404	0.031	2.91455871732333e-52	Neoplastic	RND3
GEM	8.43318253499178e-57	1.26979680227303	0.426	0.049	3.02135630681151e-52	Neoplastic	GEM
HIST2H2AA3	5.29225699696739e-56	0.457200741582997	0.526	0.123	1.89605691430351e-51	Neoplastic	HIST2H2AA3
PLP2	6.17015583486471e-56	0.651945595549828	0.422	0.047	2.21058173095698e-51	Neoplastic	PLP2
MT-ND3	9.89929242127658e-56	0.512333069247247	0.872	0.665	3.54661949577076e-51	Neoplastic	MT-ND3
RAC1	1.19453610567691e-55	0.657679692567519	0.915	0.706	4.27966450580866e-51	Neoplastic	RAC1
MEST	2.4222216451929e-55	1.15478289665853	0.611	0.232	8.67809348823262e-51	Neoplastic	MEST
PDLIM4	2.73555969671389e-55	0.895861512845344	0.476	0.085	9.80068972541684e-51	Neoplastic	PDLIM4
RPL37A	9.0684782293177e-55	0.626419712459387	0.913	0.78	3.24896369521765e-50	Neoplastic	RPL37A
RPL18A	1.68562781181618e-54	0.598238872237463	0.878	0.677	6.03909876139382e-50	Neoplastic	RPL18A
RPS28P7	2.05318194815472e-54	0.375293054305342	0.854	0.607	7.35593496565392e-50	Neoplastic	RPS28P7
CD151	2.41262486153121e-54	0.273731906757089	0.569	0.182	8.64371109140787e-50	Neoplastic	CD151
RPL32	2.84277332698691e-54	0.611053023723715	0.9	0.683	1.0184803998596e-49	Neoplastic	RPL32
CA12	2.93817460844521e-54	1.16670212773567	0.378	0.023	1.05265981696767e-49	Neoplastic	CA12
ID2	3.46868171028032e-54	0.826201589957401	0.783	0.411	1.24272459634213e-49	Neoplastic	ID2
GAPDHP63	5.55191300906316e-54	0.566474747853897	0.948	0.951	1.98908387375706e-49	Neoplastic	GAPDHP63
RPS21	9.84314096599383e-54	0.309986024352132	0.792	0.44	3.52650211388661e-49	Neoplastic	RPS21
CD63	1.48703827144573e-53	1.0100324168917	0.925	0.858	5.32761201510863e-49	Neoplastic	CD63
GADD45A	2.6665072062444e-53	1.01701727798315	0.643	0.267	9.55329536781181e-49	Neoplastic	GADD45A
RPS15	4.43950679702517e-53	0.558598930561211	0.935	0.811	1.59054210017021e-48	Neoplastic	RPS15
ROMO1	4.59535042601405e-53	0.479065796832132	0.841	0.573	1.64637619712805e-48	Neoplastic	ROMO1
TUBA1B	4.64670794635477e-53	0.956305665406306	0.894	0.822	1.66477605594052e-48	Neoplastic	TUBA1B
CKS2	6.2676402264711e-53	0.485494468921055	0.437	0.065	2.2455074639378e-48	Neoplastic	CKS2
SUMF2	1.06957384426103e-52	0.872967574286337	0.659	0.274	3.83196221183397e-48	Neoplastic	SUMF2
RPS27	1.79746999490991e-52	0.624023501473119	0.95	0.831	6.43979575076375e-48	Neoplastic	RPS27
POLR2L	3.3056184088809e-52	0.44750469008108	0.791	0.519	1.18430390734976e-47	Neoplastic	POLR2L
RPL12P4	3.60043790863217e-52	0.280100497478941	0.756	0.418	1.28992888952565e-47	Neoplastic	RPL12P4
CCT6P2	1.22326982012769e-51	0.34565993448832	0.674	0.321	4.38260878457148e-47	Neoplastic	CCT6P2
RPL37	1.47556593974732e-51	0.485296641442388	0.875	0.654	5.28651009233274e-47	Neoplastic	RPL37
MGST1	3.42495392447737e-51	0.803003708320266	0.561	0.144	1.22705824252251e-46	Neoplastic	MGST1
POLR2J	5.43677828685956e-51	0.459990268067929	0.826	0.562	1.94783455683318e-46	Neoplastic	POLR2J
MDK	6.1415049374833e-51	0.887159156048902	0.636	0.276	2.20031697395214e-46	Neoplastic	MDK
CNN3	8.53299496848218e-51	0.837696013145226	0.91	0.784	3.05711610735811e-46	Neoplastic	CNN3
RPS14	9.04668404709515e-50	0.619624080863191	0.924	0.813	3.24115549355278e-45	Neoplastic	RPS14
RPL12	1.39770793953169e-49	0.551120511423788	0.789	0.461	5.0075682349602e-45	Neoplastic	RPL12
TPI1P1	1.77757647415923e-49	0.447567002886556	0.864	0.706	6.36852323397027e-45	Neoplastic	TPI1P1
FAM177B	1.949675045709e-49	0.286145984581873	0.423	0.081	6.98510078626162e-45	Neoplastic	FAM177B
GAPDHP1	2.75365169951922e-49	0.770459582646458	0.97	0.966	9.86550794386751e-45	Neoplastic	GAPDHP1
RPL37AP1	3.0160291604601e-49	0.272048803406572	0.884	0.724	1.08055276731804e-44	Neoplastic	RPL37AP1
MYL6	4.42928959380705e-49	0.738931327013557	0.943	0.914	1.58688158277325e-44	Neoplastic	MYL6
WEE1	4.48954586875657e-49	0.663921403990486	0.413	0.059	1.60846959839941e-44	Neoplastic	WEE1
UBA52	7.47616486832206e-49	0.465296772152783	0.83	0.524	2.67848558737375e-44	Neoplastic	UBA52
CBX3	1.78401133185151e-48	0.47058591409152	0.761	0.38	6.39157739862441e-44	Neoplastic	CBX3
MT-ATP6	3.24872315118989e-48	0.928996235970212	0.978	0.986	1.1639200433768e-43	Neoplastic	MT-ATP6
RPS15A	5.97995367874446e-48	0.376603802350572	0.811	0.515	2.14243800448378e-43	Neoplastic	RPS15A
MTATP6P1	6.44133850381087e-48	0.891042064387322	0.967	0.977	2.30773834576032e-43	Neoplastic	MTATP6P1
CHI3L1	8.77692323604746e-48	3.59149622309384	0.422	0.088	3.14450828777872e-43	Neoplastic	CHI3L1
OCIAD2	9.57594471419021e-48	0.58718004660294	0.454	0.095	3.43077371275293e-43	Neoplastic	OCIAD2
SSBP1	1.29648098199871e-47	0.459595598707529	0.738	0.4	4.64490241420678e-43	Neoplastic	SSBP1
AK4	2.40056594793591e-47	0.606323080499769	0.509	0.133	8.60050762167e-43	Neoplastic	AK4
SNX10	4.55025231946122e-47	0.625429385598872	0.455	0.097	1.63021889849337e-42	Neoplastic	SNX10
TMEM106C	4.6873008984624e-47	0.934429432751912	0.412	0.068	1.67931929289212e-42	Neoplastic	TMEM106C
CALU	9.11107298515322e-47	0.890544552508296	0.663	0.301	3.26422411839084e-42	Neoplastic	CALU
MGP	1.4236547741071e-46	0.916848572270403	0.307	0.004	5.1005279591935e-42	Neoplastic	MGP
TFPI	2.12724696007159e-46	0.507331175766493	0.341	0.029	7.6212876838485e-42	Neoplastic	TFPI
LSM5	2.61640521689306e-46	0.462992531611205	0.586	0.218	9.37379497056277e-42	Neoplastic	LSM5
GAPDHP65	6.01462913031125e-46	0.573535978882745	0.956	0.953	2.15486117851661e-41	Neoplastic	GAPDHP65
ID4	1.50952803071551e-45	0.664867256220909	0.537	0.153	5.40818607564446e-41	Neoplastic	ID4
FABP5	1.8672884548507e-45	0.749920231458435	0.735	0.456	6.6899343471936e-41	Neoplastic	FABP5
SKAP2	2.14977123385341e-45	0.487676018846999	0.343	0.027	7.70198539952661e-41	Neoplastic	SKAP2
BUD31	2.21191841570972e-45	0.666074740474646	0.719	0.384	7.92464010796323e-41	Neoplastic	BUD31
FABP5P7	2.46986883098229e-45	0.716907831289825	0.726	0.447	8.84879906076026e-41	Neoplastic	FABP5P7
BST2	4.31239359511218e-45	0.633060927922351	0.386	0.058	1.54500125332084e-40	Neoplastic	BST2
IGFBP5	6.71797239836692e-45	0.801476079866497	0.412	0.083	2.40684797116292e-40	Neoplastic	IGFBP5
HIST1H2BK	9.24756964783895e-45	0.397953912832426	0.327	0.02	3.31312677773126e-40	Neoplastic	HIST1H2BK
LAMB2	9.35180579686449e-45	0.723977765704035	0.433	0.088	3.35047146284264e-40	Neoplastic	LAMB2
RFX4	1.20968548790551e-44	0.765424101703976	0.547	0.175	4.33394019751906e-40	Neoplastic	RFX4
IFI44L	2.34285898676247e-44	0.709293476900952	0.331	0.027	8.39376089187391e-40	Neoplastic	IFI44L
ZNHIT1	2.77681127635058e-44	0.500001465234133	0.705	0.366	9.94848175978121e-40	Neoplastic	ZNHIT1
CLU	2.91566353396231e-44	0.678841572186097	0.959	0.926	1.04459477431268e-39	Neoplastic	CLU
SLC2A3	3.67233566225e-44	0.971411745739596	0.579	0.227	1.31568769771431e-39	Neoplastic	SLC2A3
RHEBP2	4.2375373971517e-44	0.384216250321826	0.767	0.485	1.51818252327754e-39	Neoplastic	RHEBP2
NMB	4.27472328894088e-44	0.757904455457357	0.378	0.058	1.53150511272885e-39	Neoplastic	NMB
GAPDH	8.13321194623107e-44	0.833576450288297	0.961	0.966	2.9138858439762e-39	Neoplastic	GAPDH
MT-ATP8	9.83353349386469e-44	0.878399240632539	0.954	0.959	3.5230600448469e-39	Neoplastic	MT-ATP8
POLR2J3	1.39143218302482e-43	0.262523316032351	0.888	0.631	4.98508408212304e-39	Neoplastic	POLR2J3
PLSCR1	6.89677871711843e-43	0.630084328366582	0.453	0.115	2.47090891098202e-38	Neoplastic	PLSCR1
RPL11	1.15185019613825e-42	0.486750242816063	0.79	0.461	4.12673369770451e-38	Neoplastic	RPL11
RPL8	1.25410721221105e-42	0.809632233636627	0.835	0.649	4.49308990918852e-38	Neoplastic	RPL8
SRI	1.33844105908247e-42	0.770662687703299	0.903	0.784	4.79523278237476e-38	Neoplastic	SRI
RPL23	1.8694555970226e-42	0.417998583029753	0.89	0.724	6.69769856745288e-38	Neoplastic	RPL23
AUTS2	2.08837122038044e-42	0.291730319494951	0.461	0.119	7.482007571257e-38	Neoplastic	AUTS2
GNB2	2.13199463461355e-42	0.530026469384979	0.755	0.512	7.63829717742995e-38	Neoplastic	GNB2
INAFM1	2.82323072238972e-42	0.426992788374293	0.409	0.086	1.01147887091056e-37	Neoplastic	INAFM1
RPL27	3.18109358026404e-42	0.445442372476917	0.865	0.659	1.1396903970012e-37	Neoplastic	RPL27
RPA3	4.50581090712708e-42	0.382898864532042	0.483	0.137	1.61429687369642e-37	Neoplastic	RPA3
GBP1P1	4.98675076310266e-42	0.281771054040815	0.333	0.034	1.78660319589679e-37	Neoplastic	GBP1P1
RPS12	6.82869686384077e-42	0.501556094952452	0.78	0.503	2.44651722540823e-37	Neoplastic	RPS12
ACTN1	8.36294859802574e-42	1.02396626584969	0.526	0.222	2.99619359421468e-37	Neoplastic	ACTN1
BRI3	2.32802650817247e-41	0.435998967844676	0.688	0.368	8.34062057082949e-37	Neoplastic	BRI3
C3	2.49164348856495e-41	1.66622528381824	0.321	0.034	8.92681112648164e-37	Neoplastic	C3
RPS8	2.56512603289182e-41	0.647287857095603	0.874	0.636	9.19007703804154e-37	Neoplastic	RPS8
CRNDE	4.14512903384534e-41	0.346317771202197	0.289	0.009	1.48507537895577e-36	Neoplastic	CRNDE
GBP1	5.75246192921621e-41	0.869976123183107	0.34	0.043	2.06093453538029e-36	Neoplastic	GBP1
ARPC1B	9.44888937233159e-41	0.522441160547309	0.326	0.036	3.38525359542524e-36	Neoplastic	ARPC1B
RPL6P27	1.02331893285763e-40	0.279355628324551	0.751	0.425	3.66624474074903e-36	Neoplastic	RPL6P27
RHEB	1.44762859622534e-40	0.443916027865252	0.791	0.508	5.18641897169651e-36	Neoplastic	RHEB
SMIM30	1.6338266439528e-40	0.477357050112994	0.565	0.22	5.85351071728971e-36	Neoplastic	SMIM30
SHC1	2.48536818082985e-40	0.714729729259175	0.503	0.175	8.90432858145912e-36	Neoplastic	SHC1
MSN	4.21667198079827e-40	0.600711340659707	0.52	0.168	1.5107070705606e-35	Neoplastic	MSN
C21orf62	4.70918511736647e-40	0.353577676116705	0.317	0.031	1.68715975199889e-35	Neoplastic	C21orf62
RPS5	6.27889233593956e-40	0.53588514087458	0.824	0.557	2.24953875719707e-35	Neoplastic	RPS5
TTYH3	6.63369946386037e-40	0.436948372252449	0.631	0.276	2.37665550691725e-35	Neoplastic	TTYH3
NDUFB2	6.95239537308832e-40	0.46929202651431	0.878	0.751	2.49083469031635e-35	Neoplastic	NDUFB2
IFT22	8.43506915772314e-40	0.603737236287198	0.448	0.126	3.02203222713747e-35	Neoplastic	IFT22
YBX3	1.2386322416614e-39	0.579906334739304	0.517	0.171	4.43764773220031e-35	Neoplastic	YBX3
TXN	1.79212244157488e-39	0.591577897643096	0.788	0.569	6.42063707143034e-35	Neoplastic	TXN
RPS7	2.89957773170844e-39	0.498225225707318	0.814	0.553	1.03883171393918e-34	Neoplastic	RPS7
IFRD1	9.29372312171227e-39	0.632998052992315	0.663	0.339	3.32966218281586e-34	Neoplastic	IFRD1
IGFBP7	1.22031280005277e-38	1.17356839801235	0.556	0.259	4.37201466874905e-34	Neoplastic	IGFBP7
CAVIN1	1.39983829097401e-38	0.443806004497298	0.319	0.034	5.01520064507257e-34	Neoplastic	CAVIN1
MLC1	2.16539402928271e-38	0.617463999293381	0.478	0.132	7.75795718871117e-34	Neoplastic	MLC1
RPL23AP42	2.17699351591981e-38	0.382149017398802	0.91	0.831	7.79951466948589e-34	Neoplastic	RPL23AP42
GAP43	2.31383158470835e-38	0.862819564480872	0.611	0.299	8.2897644185346e-34	Neoplastic	GAP43
PPP1CB	4.2370583946384e-38	0.565049932469361	0.8	0.609	1.5180109110471e-33	Neoplastic	PPP1CB
EZR	7.42317694593016e-38	0.553189502409313	0.535	0.177	2.6595016044184e-33	Neoplastic	EZR
MYC	7.66722010617361e-38	0.718269842444774	0.31	0.034	2.74693494743882e-33	Neoplastic	MYC
EFHD2	8.04050785867713e-38	0.346019625638426	0.301	0.029	2.88067275052826e-33	Neoplastic	EFHD2
POLE4	8.25848829641977e-38	0.424289794517404	0.439	0.121	2.95876860195831e-33	Neoplastic	POLE4
TRIM22	1.1189408315324e-37	0.57358605996594	0.285	0.022	4.00882931713111e-33	Neoplastic	TRIM22
RPS16	1.29819646202129e-37	0.475000538646961	0.816	0.578	4.65104846448369e-33	Neoplastic	RPS16
UQCRQ	1.31793159287198e-37	0.511874659930024	0.924	0.789	4.72175351778243e-33	Neoplastic	UQCRQ
PDIA4	1.35333485361716e-37	0.653621647404192	0.56	0.218	4.84859278005419e-33	Neoplastic	PDIA4
RPL27A	4.89835155027014e-37	0.389331279332534	0.856	0.647	1.75493240991528e-32	Neoplastic	RPL27A
CA2	5.10931802450325e-37	0.250721499247756	0.595	0.214	1.83051536863878e-32	Neoplastic	CA2
TGFB2	5.11400940724253e-37	0.383972968130842	0.379	0.076	1.83219615033278e-32	Neoplastic	TGFB2
DPY19L1	6.8453252161416e-37	0.407128710989167	0.448	0.135	2.45247466518705e-32	Neoplastic	DPY19L1
STEAP3	6.94220019079318e-37	0.40863802314917	0.278	0.016	2.48718206235547e-32	Neoplastic	STEAP3
RPS25	9.33324504068108e-37	0.352867862697714	0.865	0.679	3.34382170072481e-32	Neoplastic	RPS25
GGCT	1.34579718241983e-36	0.472216064076202	0.428	0.115	4.82158756545552e-32	Neoplastic	GGCT
RPL38	1.35960812215846e-36	0.335510896297981	0.863	0.622	4.8710680192571e-32	Neoplastic	RPL38
RPL23A	1.74457913011979e-36	0.51537083786316	0.921	0.856	6.25030364948017e-32	Neoplastic	RPL23A
ITGA7	1.78505843381527e-36	0.605325310117996	0.531	0.205	6.39532885082996e-32	Neoplastic	ITGA7
RPL35A	1.91586327070707e-36	0.451256230848003	0.861	0.661	6.86396333996223e-32	Neoplastic	RPL35A
MT2A	2.82010753617279e-36	1.86720937074822	0.861	0.89	1.01035992698463e-31	Neoplastic	MT2A
NDUFA4	2.96725318108569e-36	0.70407347037368	0.938	0.897	1.06307779718757e-31	Neoplastic	NDUFA4
CRIP2	2.98770290225047e-36	0.830377361326474	0.617	0.333	1.07040431878928e-31	Neoplastic	CRIP2
UBL5	3.54914348830747e-36	0.400487091518577	0.891	0.732	1.27155163755592e-31	Neoplastic	UBL5
CNR1	4.36913954414885e-36	0.72864401939894	0.325	0.052	1.56533162448221e-31	Neoplastic	CNR1
NRP2	5.42662693100975e-36	0.442749685943075	0.305	0.04	1.94419763057286e-31	Neoplastic	NRP2
CLIC4	5.61150241964906e-36	0.687370737799614	0.73	0.472	2.01043297188767e-31	Neoplastic	CLIC4
SNRPB	5.90095123225265e-36	0.536303397156502	0.619	0.286	2.11413379797916e-31	Neoplastic	SNRPB
UQCRHL	1.19120269135929e-35	0.296986735434304	0.703	0.405	4.26772188233292e-31	Neoplastic	UQCRHL
RPS20	1.22994537049972e-35	0.447869840105279	0.818	0.568	4.40652527888933e-31	Neoplastic	RPS20
CD99	1.58869236364416e-35	1.17666508611894	0.429	0.151	5.69180813122792e-31	Neoplastic	CD99
WASL	1.77145751763679e-35	0.491289729260138	0.726	0.449	6.34660084843733e-31	Neoplastic	WASL
ATP6V1F	7.41019347880326e-35	0.58486518999311	0.759	0.497	2.65485001765084e-30	Neoplastic	ATP6V1F
TIMP1	8.80044437677735e-35	1.30235393134419	0.688	0.407	3.15293520686802e-30	Neoplastic	TIMP1
TPM3	1.22607324968817e-34	0.55577745859491	0.606	0.288	4.39265263165782e-30	Neoplastic	TPM3
TMUB1	1.70125272727188e-34	0.294896780823216	0.485	0.171	6.09507814599695e-30	Neoplastic	TMUB1
NUPR1	1.78032738437995e-34	0.449831310738479	0.319	0.05	6.37837892001806e-30	Neoplastic	NUPR1
GNG11	1.96049619896206e-34	0.380609360955755	0.262	0.018	7.02386973202137e-30	Neoplastic	GNG11
UPP1	2.67051373575375e-34	0.822839505627547	0.365	0.085	9.56764956108496e-30	Neoplastic	UPP1
MRPS33	2.83163843956891e-34	0.325223572410969	0.467	0.16	1.01449110374435e-29	Neoplastic	MRPS33
PANTR1	3.67167089455151e-34	0.505114261832506	0.632	0.346	1.31544953139097e-29	Neoplastic	PANTR1
COPS6	4.91080461391945e-34	0.586454408775889	0.726	0.465	1.75939396902892e-29	Neoplastic	COPS6
FAM3C	5.14364117240388e-34	0.448763495407189	0.622	0.314	1.84281232283714e-29	Neoplastic	FAM3C
RPL14	5.53901002569173e-34	0.490850771990079	0.74	0.468	1.98446112190458e-29	Neoplastic	RPL14
SERPINH1	6.36856747266335e-34	0.339185308866791	0.265	0.02	2.2816666684311e-29	Neoplastic	SERPINH1
MCUB	9.53784367182886e-34	0.513393529730202	0.314	0.05	3.41712325230613e-29	Neoplastic	MCUB
SOCS3	2.07681075798613e-33	0.72743067879599	0.37	0.09	7.4405899026369e-29	Neoplastic	SOCS3
PHKG1	2.56928525491032e-33	0.330690824709762	0.286	0.034	9.20497828276721e-29	Neoplastic	PHKG1
PROS1	3.03551793702518e-33	0.557874597181033	0.35	0.076	1.08753501129801e-28	Neoplastic	PROS1
NDUFS5	3.63144409214463e-33	0.49171959865894	0.88	0.733	1.30103747489266e-28	Neoplastic	NDUFS5
LAMA5	3.6842619431594e-33	0.642167914372274	0.402	0.117	1.31996052637572e-28	Neoplastic	LAMA5
UQCRH	3.99614692986124e-33	0.440399470106683	0.724	0.427	1.43169956056138e-28	Neoplastic	UQCRH
ABCC3	5.71230157922397e-33	0.702201921888944	0.259	0.02	2.04654628678857e-28	Neoplastic	ABCC3
RBBP8	5.92461537805712e-33	0.318828759192759	0.35	0.079	2.12261195149653e-28	Neoplastic	RBBP8
CAPZA2	8.96482140720209e-33	0.598473790064049	0.735	0.488	3.21182656555829e-28	Neoplastic	CAPZA2
CSF1	1.00830432548432e-32	0.846086263234223	0.452	0.16	3.61245190691268e-28	Neoplastic	CSF1
C1S	1.02917237561879e-32	0.88984378175197	0.328	0.065	3.68721587012944e-28	Neoplastic	C1S
CCL2	1.28182157476715e-32	1.08938057966308	0.266	0.029	4.59238215591827e-28	Neoplastic	CCL2
C8orf33	1.42541329758376e-32	0.482770803408477	0.53	0.214	5.10682822125333e-28	Neoplastic	C8orf33
FOSL2	1.54131817603126e-32	0.468580480041	0.288	0.04	5.52208062926718e-28	Neoplastic	FOSL2
ATF3	1.70235555191256e-32	1.01044403555944	0.483	0.193	6.09902923583713e-28	Neoplastic	ATF3
OSMR	1.83560591348134e-32	0.573597023199899	0.346	0.081	6.57642530622959e-28	Neoplastic	OSMR
PSMG3	2.4663400187136e-32	0.314020280568622	0.457	0.153	8.83615638504521e-28	Neoplastic	PSMG3
NUDT1	2.88419472838494e-32	0.413012909295234	0.334	0.07	1.03332044533847e-27	Neoplastic	NUDT1
NNMT	3.17410563397513e-32	1.03673251302986	0.286	0.041	1.13718682548427e-27	Neoplastic	NNMT
SERPINE1	3.78295597329537e-32	1.19821969758984	0.274	0.034	1.35531963655253e-27	Neoplastic	SERPINE1
ADM	3.9719766050672e-32	1.16850465056748	0.274	0.032	1.42304005829743e-27	Neoplastic	ADM
SH3BGRL3	4.09945475133041e-32	0.721601915216352	0.743	0.521	1.46871165375915e-27	Neoplastic	SH3BGRL3
TUBAP2	5.06857597776621e-32	0.513677612079297	0.949	0.924	1.8159187155543e-27	Neoplastic	TUBAP2
TRIP6	5.68174352668123e-32	0.395769292262711	0.491	0.189	2.03559825330408e-27	Neoplastic	TRIP6
GLIS3	6.58261633663701e-32	0.331723447776184	0.358	0.086	2.35835395492694e-27	Neoplastic	GLIS3
RPL29	8.0719552109683e-32	0.44021280288654	0.811	0.652	2.89193939343361e-27	Neoplastic	RPL29
COL4A2	8.81359032784277e-32	0.531583877870513	0.291	0.043	3.15764500675623e-27	Neoplastic	COL4A2
FLNC	1.02142502734391e-31	0.44765404669378	0.279	0.034	3.65945944546504e-27	Neoplastic	FLNC
PGM2L1	2.05351227911466e-31	0.425979406784257	0.353	0.086	7.3571184423841e-27	Neoplastic	PGM2L1
RPS13	2.09571944190603e-31	0.472859741719702	0.849	0.652	7.50833404451674e-27	Neoplastic	RPS13
LAMTOR4	2.2906659670055e-31	0.479808623610205	0.796	0.584	8.20676895999059e-27	Neoplastic	LAMTOR4
GIHCG	2.41559894450215e-31	0.364822752330038	0.407	0.13	8.65436633846787e-27	Neoplastic	GIHCG
SNRPD1	3.42275587613128e-31	0.448888432587307	0.601	0.319	1.22627074774155e-26	Neoplastic	SNRPD1
FAM3C2	6.65168724816448e-31	0.313263192727747	0.517	0.231	2.38309999039989e-26	Neoplastic	FAM3C2
ATP5F1E	9.13026856415397e-31	0.327697066142489	0.911	0.814	3.27110131847944e-26	Neoplastic	ATP5F1E
ZFP36L2	9.31858686805133e-31	0.591058635452401	0.705	0.422	3.33857011721675e-26	Neoplastic	ZFP36L2
DPYD	1.55638587996369e-30	0.410249504837252	0.348	0.086	5.57606369214592e-26	Neoplastic	DPYD
RFC2	1.57445140070211e-30	0.526436388165532	0.381	0.112	5.64078703329545e-26	Neoplastic	RFC2
GSTK1	1.81734326863898e-30	0.528480740807719	0.603	0.312	6.51099572855289e-26	Neoplastic	GSTK1
RACK1	1.87261156140703e-30	0.606566501139653	0.822	0.65	6.70900544105296e-26	Neoplastic	RACK1
CDK4	2.34018285709139e-30	0.99108454071663	0.599	0.317	8.38417312210131e-26	Neoplastic	CDK4
RPL34	3.12561301531759e-30	0.43465105634128	0.835	0.618	1.11981337499783e-25	Neoplastic	RPL34
RPS6	5.12597846536857e-30	0.574426707934441	0.855	0.679	1.8364843047876e-25	Neoplastic	RPS6
PLS3	5.39923774580334e-30	0.366585919003949	0.361	0.09	1.93438490718896e-25	Neoplastic	PLS3
FAU	5.51699704454881e-30	0.430995780196123	0.848	0.658	1.9765745311505e-25	Neoplastic	FAU
KLHDC8A	6.50569537617358e-30	0.564922936546516	0.303	0.058	2.33079548242171e-25	Neoplastic	KLHDC8A
ELOB	6.96896266234828e-30	0.444220819947653	0.901	0.816	2.49677025303952e-25	Neoplastic	ELOB
METTL7B	7.51294332557343e-30	0.954244124833281	0.287	0.049	2.69166220525319e-25	Neoplastic	METTL7B
ZFP36L1	1.20921336816217e-29	0.625992133359297	0.896	0.737	4.33224873411462e-25	Neoplastic	ZFP36L1
SAMD9L	1.30899804870128e-29	0.502475205020483	0.256	0.031	4.68974730908208e-25	Neoplastic	SAMD9L
ARPC1A	1.3372486468928e-29	0.560529103007081	0.617	0.337	4.79096072722284e-25	Neoplastic	ARPC1A
CAPG	1.7269536929994e-29	0.592700027210237	0.28	0.047	6.18715699590894e-25	Neoplastic	CAPG
LGALS3	1.77246608525748e-29	0.848803981072754	0.457	0.184	6.35021424365197e-25	Neoplastic	LGALS3
PFDN5	3.33442856586533e-29	0.509152127698979	0.796	0.544	1.19462572229257e-24	Neoplastic	PFDN5
PFN1	3.84024342274811e-29	0.50935533724188	0.866	0.76	1.37584401106796e-24	Neoplastic	PFN1
PKM	5.32937276832483e-29	0.661705596195966	0.848	0.726	1.90935438170774e-24	Neoplastic	PKM
AEBP1	5.73934598110012e-29	0.560673431138557	0.353	0.099	2.05623548464874e-24	Neoplastic	AEBP1
TNFRSF1A	6.66848078588528e-29	0.447740092057995	0.46	0.184	2.38911661115912e-24	Neoplastic	TNFRSF1A
EEF1GP5	7.26162251533157e-29	0.26573738394162	0.774	0.533	2.60162149856784e-24	Neoplastic	EEF1GP5
TUBA1C	7.44330999141816e-29	0.597646834694294	0.942	0.908	2.66671467062539e-24	Neoplastic	TUBA1C
SNRPG	8.69587405629804e-29	0.362441284841571	0.764	0.53	3.1154707981499e-24	Neoplastic	SNRPG
FAM126A	9.36077277899893e-29	0.459007012792144	0.334	0.083	3.35368406353195e-24	Neoplastic	FAM126A
GPX1	1.13772104091909e-28	0.581094294689156	0.678	0.449	4.07611317330084e-24	Neoplastic	GPX1
SPEG	1.15870493616411e-28	0.414580778360599	0.305	0.067	4.15129217479514e-24	Neoplastic	SPEG
ABCA1	1.34658791016585e-28	0.560693969334904	0.521	0.265	4.82442050575118e-24	Neoplastic	ABCA1
IL33	1.35461388222926e-28	0.28003176647098	0.291	0.052	4.85317515586276e-24	Neoplastic	IL33
HMGB2	1.45653527638263e-28	0.534577768956728	0.459	0.182	5.21832893469603e-24	Neoplastic	HMGB2
H2AFZ	1.53575900638593e-28	0.756404538124358	0.661	0.402	5.50216379217886e-24	Neoplastic	H2AFZ
ALDOA	1.81951798710361e-28	0.751014287662565	0.906	0.906	6.51878709239611e-24	Neoplastic	ALDOA
PHPT1	2.07807824491348e-28	0.548654288165982	0.709	0.503	7.44513092805153e-24	Neoplastic	PHPT1
NOP10	2.17052690542855e-28	0.425674066973414	0.64	0.371	7.77634674407885e-24	Neoplastic	NOP10
MTRNR2L12	2.31246699939033e-28	0.469237955406469	0.998	0.998	8.28487551871573e-24	Neoplastic	MTRNR2L12
NREP	2.44062222638403e-28	0.569051566611667	0.499	0.225	8.74401725046608e-24	Neoplastic	NREP
BBOX1	2.68787217149593e-28	0.502024214288511	0.352	0.09	9.62983962881848e-24	Neoplastic	BBOX1
CASP2	3.06174835027474e-28	0.254341128443406	0.436	0.166	1.09693258145293e-23	Neoplastic	CASP2
PPP1R14B	3.26147458289852e-28	0.35468116403696	0.617	0.362	1.16848849881505e-23	Neoplastic	PPP1R14B
RGMA	3.39713178181393e-28	0.370206126268238	0.437	0.169	1.21709040347048e-23	Neoplastic	RGMA
MORN2	3.40971260746011e-28	0.291763764757281	0.391	0.13	1.22159773587473e-23	Neoplastic	MORN2
SNRPE	3.53870686445664e-28	0.305824894747394	0.681	0.409	1.26781250832888e-23	Neoplastic	SNRPE
MDH2	4.55978380514958e-28	0.571563949623575	0.76	0.515	1.63363374387094e-23	Neoplastic	MDH2
SLC3A2	4.9373527123016e-28	0.585189335821228	0.776	0.557	1.7689053562363e-23	Neoplastic	SLC3A2
HOPX	4.95511080879723e-28	0.715672151566486	0.446	0.166	1.77526754946778e-23	Neoplastic	HOPX
CALD1	6.74094811176075e-28	0.641560901747423	0.691	0.479	2.41507948000052e-23	Neoplastic	CALD1
RPS27A	7.43872352607575e-28	0.340490251130968	0.871	0.701	2.66507147768716e-23	Neoplastic	RPS27A
LAMTOR2	1.29604716145318e-27	0.273671685082898	0.554	0.259	4.64334816533832e-23	Neoplastic	LAMTOR2
ARL4C	1.41495658203241e-27	0.479094931859638	0.412	0.139	5.06936494644751e-23	Neoplastic	ARL4C
MYL12A	1.73417360282466e-27	0.482762380496189	0.568	0.29	6.21302376683991e-23	Neoplastic	MYL12A
RPL31	3.24904816585629e-27	0.333182389122329	0.875	0.705	1.16403648638133e-22	Neoplastic	RPL31
THBS3	3.61052882473737e-27	0.281784362112778	0.33	0.088	1.29354416203866e-22	Neoplastic	THBS3
PLA2G5	3.88841512223735e-27	0.502581075432917	0.291	0.061	1.39310248584397e-22	Neoplastic	PLA2G5
TRMT112	3.92548814448655e-27	0.416808331404242	0.666	0.416	1.4063846375252e-22	Neoplastic	TRMT112
SLC39A14	3.96127868367773e-27	0.653341597073628	0.285	0.056	1.41920731400122e-22	Neoplastic	SLC39A14
GLIPR1	4.10339315546824e-27	0.386576235811425	0.254	0.04	1.47012266580961e-22	Neoplastic	GLIPR1
YKT6	4.40102980558937e-27	0.26188957769406	0.536	0.252	1.5767569484485e-22	Neoplastic	YKT6
HMG20B	5.02485421560847e-27	0.275482657356197	0.364	0.108	1.80025451982604e-22	Neoplastic	HMG20B
COX6A1P2	5.04876588706362e-27	0.265377716806736	0.877	0.802	1.80882135435828e-22	Neoplastic	COX6A1P2
COX6A1	5.08475049816291e-27	0.490088672804426	0.891	0.836	1.82171356097683e-22	Neoplastic	COX6A1
F3	5.4276381217059e-27	0.480738701260962	0.663	0.366	1.94455990986357e-22	Neoplastic	F3
SRPX	5.68036535913708e-27	0.747865788633321	0.3	0.068	2.03510449721804e-22	Neoplastic	SRPX
NIPSNAP2	7.6326393667668e-27	0.604068730648154	0.615	0.346	2.73454570593154e-22	Neoplastic	NIPSNAP2
TPM4	8.19522569754395e-27	0.721552043954461	0.542	0.299	2.93610351065907e-22	Neoplastic	TPM4
HRH1	8.37192009544482e-27	0.444816400941481	0.259	0.041	2.99940781259502e-22	Neoplastic	HRH1
SBDSP1	1.22996431839953e-26	0.374067083015409	0.831	0.652	4.40659316353001e-22	Neoplastic	SBDSP1
OST4	1.26563696752496e-26	0.367897063947052	0.806	0.616	4.53439756355166e-22	Neoplastic	OST4
CXCL14	1.84085888445576e-26	0.787747307232066	0.392	0.135	6.59524512533966e-22	Neoplastic	CXCL14
BLVRB	2.61528971874825e-26	0.453588423155834	0.4	0.15	9.36979847535937e-22	Neoplastic	BLVRB
GADD45B	2.76105094519849e-26	0.383266341232811	0.618	0.342	9.89201722136262e-22	Neoplastic	GADD45B
FAM20C	3.32993486460776e-26	0.586390037881169	0.389	0.135	1.19301576394302e-21	Neoplastic	FAM20C
TMED4	4.53211330045537e-26	0.426402981705808	0.779	0.528	1.62372023215415e-21	Neoplastic	TMED4
RPL7P9	4.67075037993031e-26	0.360016439173028	0.87	0.741	1.67338973861763e-21	Neoplastic	RPL7P9
VEGFA	5.22720916141867e-26	0.744034339391679	0.385	0.15	1.87275222626147e-21	Neoplastic	VEGFA
RPL19	5.5314858324914e-26	0.474490324358207	0.854	0.699	1.9817654292067e-21	Neoplastic	RPL19
RPS3AP26	6.99654425269257e-26	0.299452790186843	0.839	0.658	2.50665190941217e-21	Neoplastic	RPS3AP26
ABCF2	7.30019721091747e-26	0.497263181809016	0.386	0.132	2.6154416547554e-21	Neoplastic	ABCF2
CAV1	8.60630919082449e-26	0.988186407001463	0.27	0.056	3.08338239379669e-21	Neoplastic	CAV1
TGIF1	8.86808996349863e-26	0.52298100880787	0.335	0.097	3.17717059122266e-21	Neoplastic	TGIF1
RPL7	8.86937766628609e-26	0.458184181556334	0.877	0.751	3.17763193650032e-21	Neoplastic	RPL7
RPS3AP6	1.04724267553048e-25	0.296364698591806	0.839	0.674	3.75195633362306e-21	Neoplastic	RPS3AP6
LLPH	1.31871711011239e-25	0.336205857062062	0.304	0.079	4.72456779039964e-21	Neoplastic	LLPH
DOCK7	1.42958488346659e-25	0.337663848806708	0.507	0.234	5.12177376199575e-21	Neoplastic	DOCK7
BCL7B	1.44500640164025e-25	0.402217048793153	0.491	0.214	5.17702443515652e-21	Neoplastic	BCL7B
MT-RNR1	1.50448481181495e-25	0.632199541768509	0.987	0.995	5.39011773528942e-21	Neoplastic	MT-RNR1
PSMC2	1.70112321147929e-25	0.49524993503769	0.591	0.306	6.09461412976687e-21	Neoplastic	PSMC2
SUMO3	1.86006308874662e-25	0.35935934374856	0.565	0.286	6.6640480280525e-21	Neoplastic	SUMO3
WDR34	1.90899999187646e-25	0.522666465566205	0.321	0.086	6.83937427089579e-21	Neoplastic	WDR34
CROT	1.94483166406157e-25	0.325742571660311	0.311	0.079	6.96774840283339e-21	Neoplastic	CROT
RPS23	2.00208009077255e-25	0.369055682992181	0.792	0.578	7.17285234121083e-21	Neoplastic	RPS23
CCND2	2.12183067028639e-25	0.687251164503208	0.668	0.422	7.60188274243504e-21	Neoplastic	CCND2
TPST1	2.17361278139636e-25	0.6651610577066	0.629	0.386	7.78740251190873e-21	Neoplastic	TPST1
IFITM2	3.27314374428933e-25	0.398504157172471	0.584	0.378	1.17266920926654e-20	Neoplastic	IFITM2
KLF6	3.98272146702458e-25	0.861079459674865	0.524	0.292	1.4268896199909e-20	Neoplastic	KLF6
SMYD2	5.23237378744657e-25	0.557000030521651	0.253	0.045	1.87460255682848e-20	Neoplastic	SMYD2
DYNLT1	5.50413768369814e-25	0.452082251543391	0.678	0.423	1.97196740793853e-20	Neoplastic	DYNLT1
SERBP1	5.71467914271629e-25	0.295488754331163	0.673	0.4	2.04739809646097e-20	Neoplastic	SERBP1
AHNAK	6.67340622982162e-25	0.369093098071558	0.346	0.101	2.39088124995819e-20	Neoplastic	AHNAK
GAS5	8.08714209201346e-25	0.452788006750822	0.493	0.236	2.89738039730566e-20	Neoplastic	GAS5
HILPDA	8.38140254503536e-25	0.795420303686448	0.258	0.05	3.00280508980982e-20	Neoplastic	HILPDA
STAG3L4	9.22949448912428e-25	0.321684926017415	0.327	0.094	3.30665099061856e-20	Neoplastic	STAG3L4
XPR1	9.389801026487e-25	0.452433440929976	0.512	0.236	3.3640840137595e-20	Neoplastic	XPR1
RPL7P1	9.66490751260111e-25	0.352915210900857	0.867	0.733	3.4626464145396e-20	Neoplastic	RPL7P1
RALBP1	1.06412920447425e-24	0.313874849823991	0.492	0.223	3.81245570086989e-20	Neoplastic	RALBP1
RPS11	1.27880605190786e-24	0.391508755667952	0.915	0.787	4.58157844217029e-20	Neoplastic	RPS11
EZH2	1.3538458873385e-24	0.451655484392741	0.293	0.074	4.85042366056766e-20	Neoplastic	EZH2
CYREN	1.53333441075278e-24	0.314872881104352	0.378	0.135	5.49347719340397e-20	Neoplastic	CYREN
FBXO32	1.91000596016944e-24	0.630783174286871	0.343	0.108	6.84297835349904e-20	Neoplastic	FBXO32
RPS3A	2.3064323394225e-24	0.441696162522625	0.85	0.703	8.26325514244899e-20	Neoplastic	RPS3A
RPL10P16	2.78595534834856e-24	0.364789813462645	0.861	0.735	9.98124222652838e-20	Neoplastic	RPL10P16
MCC	2.81825833701624e-24	0.362717196873481	0.395	0.142	1.00969741440281e-19	Neoplastic	MCC
ATN1	3.02564216211562e-24	0.277538661095644	0.734	0.528	1.08399681742116e-19	Neoplastic	ATN1
XIST	3.08873363851262e-24	0.649466859505666	0.629	0.396	1.10660060066992e-19	Neoplastic	XIST
AP1S2	5.3275545665642e-24	0.356965941651573	0.431	0.171	1.90870297456296e-19	Neoplastic	AP1S2
C12orf57	6.77378381336819e-24	0.294727216429922	0.654	0.404	2.42684352681542e-19	Neoplastic	C12orf57
UBC	8.49081835919423e-24	0.542300392726295	0.981	0.987	3.04200549354852e-19	Neoplastic	UBC
AK2	1.09435961344853e-23	0.374334351378406	0.592	0.324	3.92076218710204e-19	Neoplastic	AK2
RGS2	1.17016599892922e-23	0.874553311544756	0.363	0.13	4.19235372436373e-19	Neoplastic	RGS2
FZD5	1.25819844584892e-23	0.37029535730362	0.264	0.056	4.50774757194291e-19	Neoplastic	FZD5
MTRNR2L2	1.35352563055524e-23	0.420533005521498	0.992	0.998	4.84927627659027e-19	Neoplastic	MTRNR2L2
ANXA5	1.3957338132258e-23	0.662195045698936	0.818	0.726	5.00049553264408e-19	Neoplastic	ANXA5
MTPN	1.80853633760517e-23	0.361819560995597	0.496	0.234	6.47944313673803e-19	Neoplastic	MTPN
C19orf53	2.28515307853879e-23	0.302243764895041	0.676	0.42	8.18701793448091e-19	Neoplastic	C19orf53
ODC1	2.62326501245486e-23	0.55589811447014	0.505	0.256	9.39837156012202e-19	Neoplastic	ODC1
CSTB	3.09521274882538e-23	0.388885703542947	0.639	0.409	1.10892187152167e-18	Neoplastic	CSTB
MRPL55	3.4496210369436e-23	0.392175705251915	0.536	0.285	1.23589572890578e-18	Neoplastic	MRPL55
NRP1	3.75205144669414e-23	0.625006016823596	0.296	0.085	1.34424747180711e-18	Neoplastic	NRP1
HIF1A	5.54912278006481e-23	0.591467585966478	0.674	0.438	1.98808421841382e-18	Neoplastic	HIF1A
STYXL1	5.91180082436091e-23	0.316355806855754	0.324	0.095	2.11802088134378e-18	Neoplastic	STYXL1
IQCE	6.17997087142891e-23	0.395434872349705	0.285	0.076	2.21409816410683e-18	Neoplastic	IQCE
RPL10	7.03789704152498e-23	0.459500236481068	0.885	0.78	2.52146737306716e-18	Neoplastic	RPL10
ANP32B	7.6723887419914e-23	0.254110962220096	0.438	0.189	2.74878671459326e-18	Neoplastic	ANP32B
C4orf3	9.64675883251292e-23	0.386089308054273	0.643	0.38	3.4561442869244e-18	Neoplastic	C4orf3
KNTC1	1.07418650048704e-22	0.382349539989454	0.258	0.058	3.84848797529491e-18	Neoplastic	KNTC1
MRPL51	1.10079267524384e-22	0.425327483751969	0.682	0.447	3.94380991759611e-18	Neoplastic	MRPL51
IER5	1.10902824802122e-22	0.347170145317172	0.279	0.07	3.97331550418563e-18	Neoplastic	IER5
GUK1	1.12798042310923e-22	0.455494118123723	0.74	0.515	4.04121546187345e-18	Neoplastic	GUK1
RPSA	1.24316083501661e-22	0.371908410281164	0.747	0.515	4.453872323614e-18	Neoplastic	RPSA
RPL24	1.32772383251648e-22	0.341483392125124	0.774	0.575	4.7568361747568e-18	Neoplastic	RPL24
TSPAN12	1.49322118384047e-22	0.366492620340968	0.291	0.077	5.34976353534526e-18	Neoplastic	TSPAN12
MCM7	1.55911807205781e-22	0.467486572056223	0.452	0.205	5.58585231676153e-18	Neoplastic	MCM7
TPR	1.78354782199624e-22	0.453497800099265	0.653	0.405	6.38991678186595e-18	Neoplastic	TPR
BAZ1B	1.85757433674432e-22	0.426493269790497	0.543	0.305	6.65513157625389e-18	Neoplastic	BAZ1B
SERPING1	1.89568052467289e-22	0.711059548915278	0.471	0.236	6.79165461574556e-18	Neoplastic	SERPING1
SPARC	1.9701513846623e-22	0.981148220573421	0.736	0.596	7.05846136582963e-18	Neoplastic	SPARC
GCLM	2.11674961920247e-22	0.262023748098159	0.317	0.095	7.58367886071667e-18	Neoplastic	GCLM
NACA	2.12848687070303e-22	0.547637180644151	0.845	0.723	7.62572991166774e-18	Neoplastic	NACA
CHCHD3	2.20843208537681e-22	0.328567330444937	0.718	0.492	7.9121496322795e-18	Neoplastic	CHCHD3
IFITM3	2.59036914091416e-22	0.779338149084839	0.634	0.458	9.28051552115315e-18	Neoplastic	IFITM3
MYL6B	2.70616186905363e-22	0.374812333018233	0.552	0.31	9.69536612825845e-18	Neoplastic	MYL6B
ZYX	3.6714877422078e-22	0.621537950541656	0.549	0.337	1.31538391340079e-17	Neoplastic	ZYX
KDELR2	4.10062677054754e-22	0.494150979017173	0.649	0.407	1.46913155308407e-17	Neoplastic	KDELR2
SNRPD2	4.5701109954739e-22	0.321918718131245	0.722	0.514	1.63733366634843e-17	Neoplastic	SNRPD2
APRT	5.175006349399e-22	0.362180990086276	0.5	0.265	1.85404952479918e-17	Neoplastic	APRT
DAP3	7.01337661812938e-22	0.386733957525809	0.476	0.24	2.51268244097721e-17	Neoplastic	DAP3
CETN2	7.40841436410869e-22	0.278698375026648	0.421	0.178	2.65421261422922e-17	Neoplastic	CETN2
AP5Z1	7.51973856177146e-22	0.297666564756776	0.316	0.103	2.69409673452586e-17	Neoplastic	AP5Z1
MAP1B	1.10835658940665e-21	0.518828785783179	0.848	0.712	3.97090915286721e-17	Neoplastic	MAP1B
ANAPC11	1.20704309587746e-21	0.456891218352519	0.765	0.598	4.32447329960018e-17	Neoplastic	ANAPC11
11-Sep	1.44438369511072e-21	0.381613700377504	0.44	0.204	5.17479346447317e-17	Neoplastic	11-Sep
OSBPL3	1.66693538648718e-21	0.407467580282159	0.338	0.123	5.97212940916762e-17	Neoplastic	OSBPL3
SMC4	1.96101560079082e-21	0.288659024264501	0.265	0.065	7.02573059295326e-17	Neoplastic	SMC4
EIF3I	2.02816186010458e-21	0.533551805274384	0.62	0.382	7.26629549619667e-17	Neoplastic	EIF3I
COL8A1	2.6242215669834e-21	0.426135738810932	0.256	0.067	9.40179860803144e-17	Neoplastic	COL8A1
BCAP29	2.70546816111944e-21	0.324984523018799	0.55	0.294	9.6928807808426e-17	Neoplastic	BCAP29
POLD2	2.91153107434375e-21	0.433622840884468	0.524	0.283	1.04311423800513e-16	Neoplastic	POLD2
RPL28	3.03150094359237e-21	0.252008589407564	0.742	0.533	1.08609584306084e-16	Neoplastic	RPL28
C19orf48	3.65672061426774e-21	0.415990028674719	0.313	0.101	1.3100932944737e-16	Neoplastic	C19orf48
LSM3	4.12729792115717e-21	0.286824776839195	0.608	0.371	1.47868702621298e-16	Neoplastic	LSM3
TCTN1	4.16837689421322e-21	0.396908625170562	0.347	0.126	1.49340438988977e-16	Neoplastic	TCTN1
ADAM9	6.40199145732376e-21	0.41403568489819	0.439	0.213	2.29364147941538e-16	Neoplastic	ADAM9
SLC6A9	7.51789517039454e-21	0.3329648975879	0.382	0.155	2.69343630269725e-16	Neoplastic	SLC6A9
SELENOF	7.88110277885349e-21	0.377212696830491	0.691	0.441	2.82356269257984e-16	Neoplastic	SELENOF
ARPC5	8.16898386493272e-21	0.344736225219051	0.535	0.281	2.92670184928945e-16	Neoplastic	ARPC5
SCARA3	8.19371214596314e-21	0.580392660286241	0.396	0.169	2.93556125053421e-16	Neoplastic	SCARA3
MYH9	8.55276963877423e-21	0.361599377712244	0.303	0.097	3.06420077848364e-16	Neoplastic	MYH9
LAMC1	1.08219681621247e-20	0.359167579317973	0.317	0.106	3.87718653344442e-16	Neoplastic	LAMC1
DGUOK	1.20254473883559e-20	0.288158610633691	0.52	0.265	4.30835703582625e-16	Neoplastic	DGUOK
TBK1	1.85254495439059e-20	0.712306094644431	0.373	0.159	6.63711280809516e-16	Neoplastic	TBK1
HMGN2P5	1.89713146455205e-20	0.252816380724594	0.804	0.733	6.79685289805064e-16	Neoplastic	HMGN2P5
JAM2	2.05715592320476e-20	0.442146232944146	0.595	0.351	7.3701725260657e-16	Neoplastic	JAM2
RPS4X	2.32465508342368e-20	0.447000823354042	0.713	0.497	8.32854176738203e-16	Neoplastic	RPS4X
PCNA	2.54304468341785e-20	0.432974933405687	0.327	0.115	9.11096618728114e-16	Neoplastic	PCNA
UBE2H	3.59231398786878e-20	0.306646983860215	0.594	0.353	1.28701833243375e-15	Neoplastic	UBE2H
KLF9	3.92837324675019e-20	0.323346186564536	0.416	0.186	1.40741828311319e-15	Neoplastic	KLF9
CRYZ	4.01104281079008e-20	0.391006170777572	0.313	0.108	1.43703630782176e-15	Neoplastic	CRYZ
ZCRB1	4.0713749015135e-20	0.288783531797768	0.552	0.301	1.45865148596524e-15	Neoplastic	ZCRB1
DDX56	4.57170854846264e-20	0.420664092266727	0.469	0.234	1.63790602165771e-15	Neoplastic	DDX56
BRAT1	4.91693255585458e-20	0.263466504471944	0.396	0.166	1.76158942678602e-15	Neoplastic	BRAT1
PAICS	6.12979689947165e-20	0.387361553257955	0.458	0.225	2.19612233517371e-15	Neoplastic	PAICS
EIF3B	6.16379941297359e-20	0.354670082049773	0.49	0.245	2.20830441568605e-15	Neoplastic	EIF3B
VMP1	7.4417571093557e-20	0.493623746332191	0.577	0.339	2.66615831956887e-15	Neoplastic	VMP1
UAP1	7.52378350400086e-20	0.461650209400861	0.355	0.139	2.69554591597839e-15	Neoplastic	UAP1
ARF5	7.62294201944457e-20	0.409195479777685	0.678	0.45	2.73107143730641e-15	Neoplastic	ARF5
TANK	7.90212924346708e-20	0.303945793609049	0.396	0.171	2.83109584405695e-15	Neoplastic	TANK
NUP205	8.36963200606318e-20	0.269679538476427	0.308	0.103	2.99858805881226e-15	Neoplastic	NUP205
OGFRL1	9.42179593488807e-20	0.286855204380397	0.406	0.184	3.37554682959235e-15	Neoplastic	OGFRL1
DNAJC2	9.97784931792087e-20	0.337591594555303	0.465	0.231	3.57476407513151e-15	Neoplastic	DNAJC2
CDKN2B	1.03153033478109e-19	0.378713952406222	0.274	0.079	3.69566373042023e-15	Neoplastic	CDKN2B
SBDS	1.04506520830225e-19	0.316703147383136	0.819	0.659	3.74415512178448e-15	Neoplastic	SBDS
FASTK	1.22815883406745e-19	0.38125756090367	0.437	0.211	4.40012465481345e-15	Neoplastic	FASTK
POLE3	1.53065555285088e-19	0.310517824474343	0.409	0.184	5.48387964919884e-15	Neoplastic	POLE3
SYPL1	1.53112364199082e-19	0.354103638173015	0.47	0.225	5.48555667216051e-15	Neoplastic	SYPL1
OAZ1	1.69644849060979e-19	0.344418573619537	0.854	0.76	6.07786600730768e-15	Neoplastic	OAZ1
DHRSX	2.00311930868936e-19	0.289179351143384	0.399	0.177	7.17657554724136e-15	Neoplastic	DHRSX
COX7C	2.6961428908348e-19	0.336799981337827	0.888	0.809	9.65947113499384e-15	Neoplastic	COX7C
EEF1A1	3.12724865693793e-19	0.31074161048683	0.973	0.975	1.12039937632115e-14	Neoplastic	EEF1A1
TENT5A	3.59929396667721e-19	0.336883164672183	0.322	0.114	1.28951904944144e-14	Neoplastic	TENT5A
CFAP298	3.68116191577244e-19	0.313843419261347	0.44	0.223	1.31884987956379e-14	Neoplastic	CFAP298
PRDX6	3.68998875012342e-19	0.410186472466537	0.62	0.378	1.32201226950672e-14	Neoplastic	PRDX6
TBRG4	4.94410709548725e-19	0.351778012526062	0.384	0.16	1.77132524910022e-14	Neoplastic	TBRG4
PLEKHG1	6.94760646620729e-19	0.294816049783908	0.259	0.074	2.48911896864809e-14	Neoplastic	PLEKHG1
SMC5	7.15859609774142e-19	0.299213001497697	0.507	0.263	2.56471022393782e-14	Neoplastic	SMC5
SLC39A1	7.37326190518425e-19	0.370671402147638	0.404	0.18	2.64161854277036e-14	Neoplastic	SLC39A1
MIR100HG	7.55630588916565e-19	0.318348916549477	0.482	0.261	2.70719771091138e-14	Neoplastic	MIR100HG
WTAP	1.1316440574478e-18	0.423916425565399	0.651	0.45	4.05434116461825e-14	Neoplastic	WTAP
ENO2	1.31603812756845e-18	0.819715711582927	0.599	0.384	4.71496979963948e-14	Neoplastic	ENO2
SNRNP25	1.43331306300595e-18	0.37889956051271	0.404	0.186	5.13513071083142e-14	Neoplastic	SNRNP25
CYSTM1	1.51477733146845e-18	0.409368592821376	0.427	0.2	5.42699274545202e-14	Neoplastic	CYSTM1
GUSB	1.76134774814867e-18	0.328047946472262	0.331	0.13	6.31038057729225e-14	Neoplastic	GUSB
CAST	1.79606647306703e-18	0.29595646643811	0.541	0.324	6.43476735305726e-14	Neoplastic	CAST
CDKN1A	1.80761794281262e-18	0.541728379737419	0.395	0.193	6.47615280371477e-14	Neoplastic	CDKN1A
DBIP1	1.96808074006525e-18	0.290106354407677	0.857	0.881	7.05104286743178e-14	Neoplastic	DBIP1
DBI	2.15402529595525e-18	0.965886556929993	0.932	0.962	7.71722642781886e-14	Neoplastic	DBI
AP4M1	2.18959088937071e-18	0.302431797730432	0.263	0.079	7.84464727934844e-14	Neoplastic	AP4M1
PSME2	2.66122490383923e-18	0.367358093495473	0.493	0.276	9.53437046298481e-14	Neoplastic	PSME2
IFT57	2.77560037022978e-18	0.341383590028495	0.366	0.159	9.94414344642224e-14	Neoplastic	IFT57
RPL10A	3.02464331172929e-18	0.326582334819457	0.733	0.541	1.08363895929325e-13	Neoplastic	RPL10A
HMGN2P3	3.2283810409069e-18	0.360690739701248	0.818	0.744	1.15663207552572e-13	Neoplastic	HMGN2P3
IRF1	3.38741197714183e-18	0.686926741852642	0.361	0.16	1.2136080890506e-13	Neoplastic	IRF1
PTN	3.5445271030175e-18	0.714555314025226	0.857	0.865	1.26989772519808e-13	Neoplastic	PTN
EEF1A1P6	3.69424268413483e-18	0.270759326133383	0.964	0.964	1.32353632644499e-13	Neoplastic	EEF1A1P6
RPL30	4.32412923043253e-18	0.336945561093632	0.884	0.757	1.54920577938706e-13	Neoplastic	RPL30
TIPARP	5.44507468975284e-18	0.456160216902579	0.371	0.169	1.95080690909775e-13	Neoplastic	TIPARP
PRDX4	6.24444365767325e-18	0.357626469801094	0.543	0.314	2.2371968292346e-13	Neoplastic	PRDX4
PMEPA1	6.28135091952537e-18	0.288764056664423	0.287	0.099	2.25041959393835e-13	Neoplastic	PMEPA1
SERTAD1	7.23623579311429e-18	0.397423797096599	0.43	0.216	2.59252619759906e-13	Neoplastic	SERTAD1
TMEM208	7.71474107187001e-18	0.371940434808606	0.457	0.225	2.76396028381887e-13	Neoplastic	TMEM208
DPM2	8.39769277931879e-18	0.253741195888266	0.483	0.25	3.00864139204654e-13	Neoplastic	DPM2
ASNS	8.39884369377122e-18	0.410401929033463	0.391	0.177	3.00905373016742e-13	Neoplastic	ASNS
CDK5	8.81471002014877e-18	0.267720732661217	0.289	0.094	3.1580461589187e-13	Neoplastic	CDK5
EEF1A1P5	9.96703005113424e-18	0.292815504458448	0.968	0.971	3.57088785641986e-13	Neoplastic	EEF1A1P5
DENR	1.05968570320966e-17	0.254910283358201	0.446	0.218	3.79653596888925e-13	Neoplastic	DENR
AURKAIP1	1.11073502504145e-17	0.282908446549447	0.595	0.375	3.979430374216e-13	Neoplastic	AURKAIP1
PDPN	1.14982873014908e-17	0.378839320231789	0.508	0.285	4.11949139150513e-13	Neoplastic	PDPN
PTPN12	1.42947603925279e-17	0.263616224940473	0.453	0.241	5.12138380583098e-13	Neoplastic	PTPN12
PDLIM3	1.54230684767867e-17	0.497392367874148	0.42	0.214	5.52562274317838e-13	Neoplastic	PDLIM3
BUD23	1.64896924559246e-17	0.359428782685962	0.555	0.326	5.90776211618412e-13	Neoplastic	BUD23
CAMK2D	1.79146113717865e-17	0.277154893714077	0.619	0.386	6.41826781616994e-13	Neoplastic	CAMK2D
SPRY2	1.88809590835247e-17	0.49614726149682	0.613	0.395	6.76448121085441e-13	Neoplastic	SPRY2
PSRC1	2.15786325570122e-17	0.479709905510282	0.45	0.236	7.73097668620078e-13	Neoplastic	PSRC1
ZFAS1	2.2945065274025e-17	0.256049429890194	0.608	0.398	8.22052853572493e-13	Neoplastic	ZFAS1
PRELID1	2.56557233783185e-17	0.266629721451273	0.542	0.324	9.19167601475018e-13	Neoplastic	PRELID1
HMGN2	2.63896888487371e-17	0.674711930820079	0.887	0.849	9.45463382383706e-13	Neoplastic	HMGN2
MYL12B	2.86009663136434e-17	0.441535827848129	0.666	0.47	1.0246868201189e-12	Neoplastic	MYL12B
MRPL20	2.9496544488736e-17	0.312348334038785	0.64	0.438	1.05677269939795e-12	Neoplastic	MRPL20
IRAK1	3.88143547128685e-17	0.308593404670724	0.306	0.117	1.39060188629794e-12	Neoplastic	IRAK1
BPGM	3.936562854359e-17	0.277754791862026	0.308	0.117	1.4103523738312e-12	Neoplastic	BPGM
FN1	4.11343840970089e-17	0.999775399095312	0.328	0.15	1.47372157904354e-12	Neoplastic	FN1
PPP1R15A	4.51190202010924e-17	0.541919128334495	0.554	0.346	1.61647913674454e-12	Neoplastic	PPP1R15A
EBNA1BP2	4.61796380420205e-17	0.310967250354829	0.422	0.207	1.65447789213147e-12	Neoplastic	EBNA1BP2
CD320	6.02128231363532e-17	0.387430656415006	0.4	0.196	2.15724481450612e-12	Neoplastic	CD320
NOP16	6.85555068139717e-17	0.257116135263297	0.309	0.121	2.45613814262416e-12	Neoplastic	NOP16
DCTD	6.9077497186435e-17	0.279395439273262	0.298	0.11	2.47483949169841e-12	Neoplastic	DCTD
STK40	7.37477606626991e-17	0.253744233820703	0.307	0.117	2.64216102126252e-12	Neoplastic	STK40
CIB1	8.25719549860638e-17	0.287048248550383	0.393	0.186	2.95830543128571e-12	Neoplastic	CIB1
TMEM248	8.51009201530124e-17	0.306482119024665	0.55	0.332	3.04891066632198e-12	Neoplastic	TMEM248
UROD	9.036329315016e-17	0.373832375251817	0.529	0.303	3.23744570369078e-12	Neoplastic	UROD
ARHGEF26	9.68077762029051e-17	0.33436957921167	0.482	0.265	3.46833219802148e-12	Neoplastic	ARHGEF26
CXXC5	1.03832874323476e-16	0.419729926021564	0.56	0.351	3.72002038838719e-12	Neoplastic	CXXC5
STARD3NL	1.15699595345589e-16	0.356514972298417	0.537	0.312	4.14516940244643e-12	Neoplastic	STARD3NL
GNAI3	1.30201298781376e-16	0.405749393252111	0.456	0.247	4.66472193144036e-12	Neoplastic	GNAI3
METTL9	1.31505872597337e-16	0.433115686222132	0.517	0.301	4.71146089754479e-12	Neoplastic	METTL9
IPO9	1.40541904542888e-16	0.294817315120661	0.484	0.268	5.03519481405806e-12	Neoplastic	IPO9
RPL15P3	1.63765193929763e-16	0.297305808222584	0.877	0.832	5.86721560292161e-12	Neoplastic	RPL15P3
EEF1B2	1.64744710429902e-16	0.30800464696584	0.6	0.396	5.90230874057211e-12	Neoplastic	EEF1B2
SNX3	1.74823829936835e-16	0.374543086339439	0.774	0.665	6.26341335514699e-12	Neoplastic	SNX3
POLR2H	1.87374291598883e-16	0.264065673139504	0.416	0.205	6.71305874511318e-12	Neoplastic	POLR2H
CEP41	1.93555732029178e-16	0.280988807982751	0.309	0.124	6.93452121140935e-12	Neoplastic	CEP41
EFTUD2	2.40097435346845e-16	0.439842851987016	0.435	0.231	8.60197081617143e-12	Neoplastic	EFTUD2
GARS	2.46276496576513e-16	0.355794484074731	0.441	0.231	8.82334804284672e-12	Neoplastic	GARS
SRP14	2.5570994635051e-16	0.288565304529352	0.938	0.917	9.16132024789972e-12	Neoplastic	SRP14
MAP4	2.82281174018439e-16	0.487407450610119	0.66	0.501	1.01132876215586e-11	Neoplastic	MAP4
CBLL1	3.48957438352126e-16	0.307514403699077	0.368	0.168	1.25020981438416e-11	Neoplastic	CBLL1
TMEM132A	3.52649786792484e-16	0.315076253302579	0.4	0.209	1.26343839114143e-11	Neoplastic	TMEM132A
RHBDD2	3.63147766973751e-16	0.436979130707424	0.726	0.548	1.30104950473686e-11	Neoplastic	RHBDD2
ZDHHC4	3.87795743703877e-16	0.401807942479525	0.365	0.162	1.38935581096788e-11	Neoplastic	ZDHHC4
NPM1	3.99094742066622e-16	0.409147987919913	0.788	0.636	1.42983673240209e-11	Neoplastic	NPM1
XRN2	4.36678898188843e-16	0.338734432944218	0.48	0.279	1.56448948854117e-11	Neoplastic	XRN2
LSM10	4.96916015113428e-16	0.296115769221077	0.358	0.164	1.78030100734688e-11	Neoplastic	LSM10
GFPT2	5.45072749442098e-16	0.469510230337114	0.289	0.112	1.9528321394262e-11	Neoplastic	GFPT2
KPNA2	5.48652581949287e-16	0.546713198848843	0.491	0.281	1.96565760534971e-11	Neoplastic	KPNA2
SPP1	5.74975453449586e-16	0.712925125302382	0.447	0.243	2.05996455707383e-11	Neoplastic	SPP1
RUVBL1	7.14007037719482e-16	0.260961245163407	0.297	0.117	2.55807301403759e-11	Neoplastic	RUVBL1
RAN	7.21772209685787e-16	0.51410969205133	0.746	0.593	2.58589329564127e-11	Neoplastic	RAN
SYBU	7.91067937566062e-16	0.264560955753801	0.27	0.09	2.83415909991793e-11	Neoplastic	SYBU
NDUFS8	8.32010555754178e-16	0.327720094209559	0.69	0.505	2.98084421810049e-11	Neoplastic	NDUFS8
ANAPC13	8.41625546652277e-16	0.301672827293434	0.47	0.247	3.01529184599111e-11	Neoplastic	ANAPC13
DNALI1	8.52900324640774e-16	0.358820555267408	0.457	0.261	3.0556859930905e-11	Neoplastic	DNALI1
CFL1	9.0018746836261e-16	0.308277253920021	0.956	0.96	3.22510164290272e-11	Neoplastic	CFL1
FSTL1	9.52597185885648e-16	0.348660258938509	0.343	0.153	3.41286993787251e-11	Neoplastic	FSTL1
PLOD1	9.57982002831613e-16	0.380065932370335	0.334	0.139	3.43216212154482e-11	Neoplastic	PLOD1
DNTTIP2	1.06046938937396e-15	0.383947074857269	0.446	0.245	3.79934368131009e-11	Neoplastic	DNTTIP2
SMS	1.06349535935751e-15	0.284212088136144	0.433	0.227	3.81018482397016e-11	Neoplastic	SMS
SHMT2	1.06836493245922e-15	0.355069432641529	0.279	0.106	3.82763104352164e-11	Neoplastic	SHMT2
PLGRKT	1.32942946614348e-15	0.259247170896881	0.309	0.126	4.76294694835225e-11	Neoplastic	PLGRKT
TRIB1	1.34034755768644e-15	0.600408199316544	0.28	0.108	4.8020631949232e-11	Neoplastic	TRIB1
KBTBD2	1.42582379303599e-15	0.263107954785006	0.591	0.355	5.10829890331004e-11	Neoplastic	KBTBD2
NDUFC1	1.61439714761435e-15	0.252244661404216	0.761	0.643	5.78390066075792e-11	Neoplastic	NDUFC1
TPGS2	1.69966821393457e-15	0.298773809328124	0.427	0.214	6.08940131006338e-11	Neoplastic	TPGS2
TIMM17A	1.87050457004102e-15	0.336044006655289	0.457	0.259	6.70145672308598e-11	Neoplastic	TIMM17A
RPL13A	2.41751730261584e-15	0.313884462798076	0.908	0.829	8.66123924008178e-11	Neoplastic	RPL13A
HNRNPAB	2.46285978149005e-15	0.271989266882048	0.492	0.277	8.82368773914439e-11	Neoplastic	HNRNPAB
DLD	2.95369602206716e-15	0.315491025466231	0.509	0.292	1.058220673826e-10	Neoplastic	DLD
PPP4C	3.05886692507086e-15	0.267193248532271	0.509	0.303	1.09590025324514e-10	Neoplastic	PPP4C
TSFM	3.23112136237017e-15	0.672466497537785	0.305	0.132	1.15761385049636e-10	Neoplastic	TSFM
CEBPG	3.38401705880284e-15	0.330482181178755	0.303	0.123	1.21239179165729e-10	Neoplastic	CEBPG
JPT1	3.81691829777291e-15	0.50050031737241	0.45	0.261	1.3674873185431e-10	Neoplastic	JPT1
NEK6	4.19729489122702e-15	0.302153659484339	0.474	0.268	1.5037648406799e-10	Neoplastic	NEK6
METTL26	4.576936208111e-15	0.252317229563698	0.541	0.341	1.63977893527993e-10	Neoplastic	METTL26
MCM4	4.63757594675813e-15	0.270096615113696	0.259	0.092	1.66150433444504e-10	Neoplastic	MCM4
EFEMP2	5.1003945463643e-15	0.30277393740737	0.384	0.195	1.82731835412594e-10	Neoplastic	EFEMP2
IQCG	5.97026471336362e-15	0.265816085619881	0.275	0.105	2.13896673885678e-10	Neoplastic	IQCG
PGK1	6.48813101488474e-15	0.759978484649405	0.676	0.535	2.32450269870276e-10	Neoplastic	PGK1
SSU72	6.80552875573339e-15	0.300021521153052	0.575	0.371	2.4382167873166e-10	Neoplastic	SSU72
PSMA5	6.89908332095747e-15	0.291659660877454	0.465	0.259	2.47173458139943e-10	Neoplastic	PSMA5
HLA-E	7.2864331626167e-15	0.32769590566667	0.611	0.598	2.61051040917069e-10	Neoplastic	HLA-E
C1orf61	7.35489520748222e-15	0.883049720451883	0.901	0.932	2.63503830598465e-10	Neoplastic	C1orf61
MRPL57	8.6872847211851e-15	0.302405888668586	0.604	0.418	3.11239349705899e-10	Neoplastic	MRPL57
PIM1	8.75966443352792e-15	0.364015231076423	0.318	0.137	3.13832497660005e-10	Neoplastic	PIM1
GGH	9.5156270025768e-15	0.316845053926552	0.295	0.124	3.40916368621319e-10	Neoplastic	GGH
RPL21P16	1.08615781136702e-14	0.369634843296802	0.882	0.823	3.89137759078462e-10	Neoplastic	RPL21P16
ACTL6A	1.18597691482035e-14	0.295376685765712	0.264	0.099	4.24899949272688e-10	Neoplastic	ACTL6A
SCRN1	1.29225406594561e-14	0.270297060182563	0.535	0.317	4.62975864206332e-10	Neoplastic	SCRN1
HDGF	1.31270577676916e-14	0.273511730549493	0.465	0.261	4.70303098643086e-10	Neoplastic	HDGF
SYNE2	1.39549411575927e-14	0.255183257940183	0.368	0.171	4.99963676853074e-10	Neoplastic	SYNE2
PON2	1.48791082600784e-14	0.555716321829098	0.854	0.804	5.33073811633827e-10	Neoplastic	PON2
EIF5	1.49075872446168e-14	0.332356559236018	0.761	0.647	5.34094128212885e-10	Neoplastic	EIF5
HERPUD1	1.56016134503836e-14	0.547505187841413	0.492	0.292	5.58959005086893e-10	Neoplastic	HERPUD1
DCLK2	1.60451515254083e-14	0.295958072796373	0.483	0.286	5.74849643700804e-10	Neoplastic	DCLK2
MAPK4	1.62242097043439e-14	0.252306409725735	0.317	0.135	5.81264761077529e-10	Neoplastic	MAPK4
ACP1	1.62975174273224e-14	0.29036712148198	0.5	0.292	5.83891156868681e-10	Neoplastic	ACP1
CTSB	1.67193195626993e-14	0.867253034739737	0.682	0.602	5.99003061972828e-10	Neoplastic	CTSB
CCT8	1.94771856735134e-14	0.460479993924069	0.478	0.285	6.97809131124964e-10	Neoplastic	CCT8
EDF1	2.02048783212379e-14	0.286662846705692	0.802	0.667	7.23880175614989e-10	Neoplastic	EDF1
NFIL3	2.32677848257311e-14	0.269412517923632	0.27	0.105	8.33614926951467e-10	Neoplastic	NFIL3
ZC3HC1	2.42780228892185e-14	0.283174316553372	0.253	0.092	8.69808726052033e-10	Neoplastic	ZC3HC1
IRF2BP2	2.46379960680284e-14	0.2626485328783	0.669	0.474	8.82705485129255e-10	Neoplastic	IRF2BP2
HIST1H1C	2.50962500249519e-14	0.369763885992816	0.298	0.135	8.99123349643951e-10	Neoplastic	HIST1H1C
MT-RNR2	2.54173422325916e-14	0.336788141607589	0.999	1	9.1062712016706e-10	Neoplastic	MT-RNR2
GLRX	2.67270053302938e-14	0.294889310853479	0.303	0.132	9.57548419968437e-10	Neoplastic	GLRX
CDK2AP1	2.70450413448046e-14	0.26294111168382	0.656	0.431	9.68942696260315e-10	Neoplastic	CDK2AP1
UFC1	2.99252577878462e-14	0.289518598837703	0.577	0.362	1.07213221076517e-09	Neoplastic	UFC1
DHRS3	3.0663232760131e-14	0.298199742179163	0.256	0.099	1.09857164009721e-09	Neoplastic	DHRS3
PSMA7	3.11333392065759e-14	0.397979864269226	0.752	0.604	1.115414143754e-09	Neoplastic	PSMA7
RSL1D1	4.2486632795939e-14	0.344687514050585	0.498	0.319	1.52216859318011e-09	Neoplastic	RSL1D1
SFRP4	5.03949789845431e-14	0.382687956199356	0.253	0.097	1.80550091207923e-09	Neoplastic	SFRP4
SQSTM1	5.04112782933873e-14	0.594878769352247	0.666	0.526	1.80608486741719e-09	Neoplastic	SQSTM1
CCDC14	5.96034678710224e-14	0.273035055934636	0.378	0.196	2.13541344341512e-09	Neoplastic	CCDC14
POLR2G	6.81876539698325e-14	0.323286111733963	0.674	0.512	2.44295907877719e-09	Neoplastic	POLR2G
RPL7A	7.80940860774583e-14	0.279340132703734	0.763	0.605	2.7978768218971e-09	Neoplastic	RPL7A
NME1	8.56271372972672e-14	0.265958035681146	0.641	0.416	3.06776344794919e-09	Neoplastic	NME1
KIF21A	9.37881570863315e-14	0.407874119292499	0.557	0.371	3.360148303932e-09	Neoplastic	KIF21A
SSR4	1.00937122722603e-13	0.351882054606223	0.682	0.506	3.61627429578271e-09	Neoplastic	SSR4
CFAP36	1.0607687122907e-13	0.269332935130822	0.396	0.216	3.8004160655239e-09	Neoplastic	CFAP36
RIT1	1.08818445927848e-13	0.381574034728021	0.259	0.101	3.89863846225702e-09	Neoplastic	RIT1
GOLIM4	1.14470652350388e-13	0.271970584996925	0.572	0.402	4.10114006175736e-09	Neoplastic	GOLIM4
ARPC5L	1.27256164947485e-13	0.267386389997725	0.389	0.211	4.55920662157354e-09	Neoplastic	ARPC5L
DTNA	1.38005052139441e-13	0.31699931382496	0.859	0.708	4.94430700299975e-09	Neoplastic	DTNA
DUT	1.4061891018683e-13	0.262278602763421	0.508	0.314	5.03795369526356e-09	Neoplastic	DUT
CTNNB1	1.56241340266375e-13	0.258368554540376	0.639	0.429	5.59765849772341e-09	Neoplastic	CTNNB1
EHD2	1.95106086916268e-13	0.280202579400763	0.271	0.114	6.99006577594915e-09	Neoplastic	EHD2
RPL5	3.10128899308001e-13	0.34938891310317	0.883	0.768	1.11109880755078e-08	Neoplastic	RPL5
LINC00461	3.41383876418863e-13	0.331743729381544	0.496	0.312	1.22307601404586e-08	Neoplastic	LINC00461
PDLIM7	4.04202437131445e-13	0.262635831750192	0.263	0.112	1.44813607151083e-08	Neoplastic	PDLIM7
ITGB8	5.13826863659539e-13	0.519949051153599	0.848	0.816	1.84088750443303e-08	Neoplastic	ITGB8
ZNF521	5.42170636081979e-13	0.266289672787159	0.317	0.148	1.94243473789091e-08	Neoplastic	ZNF521
CNOT7	6.11866092415025e-13	0.263970314479858	0.482	0.294	2.19213264929531e-08	Neoplastic	CNOT7
ZFAND5	6.69632883088225e-13	0.407582831167618	0.805	0.681	2.39909373024018e-08	Neoplastic	ZFAND5
CD9	6.97442749561443e-13	0.599686445760758	0.808	0.733	2.49872813885378e-08	Neoplastic	CD9
C1orf122	7.5653873877348e-13	0.305282808904576	0.658	0.499	2.71045133940375e-08	Neoplastic	C1orf122
TMX1	9.78643460385154e-13	0.256484365267233	0.456	0.274	3.50618592552189e-08	Neoplastic	TMX1
FAM107A	9.90487465909684e-13	0.494392719909274	0.446	0.258	3.54861944411462e-08	Neoplastic	FAM107A
PABPC1	1.0186100288978e-12	0.259383449153226	0.702	0.521	3.64937415053214e-08	Neoplastic	PABPC1
CHPF	1.02469085579392e-12	0.370269270069021	0.434	0.259	3.67115992905287e-08	Neoplastic	CHPF
PSMB7	1.03238116299458e-12	0.34831559302639	0.633	0.456	3.69871199266069e-08	Neoplastic	PSMB7
NDUFAF3	1.04667582336663e-12	0.260346691751993	0.566	0.387	3.74992547237561e-08	Neoplastic	NDUFAF3
RNF19A	1.57519864429462e-12	0.267495873622838	0.485	0.286	5.64346418291435e-08	Neoplastic	RNF19A
ERGIC3	1.61984467072434e-12	0.286803640498229	0.612	0.438	5.80341750180409e-08	Neoplastic	ERGIC3
TXNRD1	1.77460974991385e-12	0.312817679436278	0.35	0.178	6.35789435101635e-08	Neoplastic	TXNRD1
ATP5PF	2.11526902550144e-12	0.318540502217967	0.83	0.71	7.578374337664e-08	Neoplastic	ATP5PF
XPOT	2.41042005551602e-12	0.682880324231358	0.395	0.231	8.63581193289725e-08	Neoplastic	XPOT
AK6	2.47391628061114e-12	0.257057183097165	0.562	0.373	8.86329985854553e-08	Neoplastic	AK6
IARS	2.60926240685036e-12	0.350517158558091	0.447	0.276	9.34820442502278e-08	Neoplastic	IARS
ATP5PB	2.64070861509055e-12	0.346271874583647	0.702	0.533	9.46086675528491e-08	Neoplastic	ATP5PB
COX8A	2.80598635164177e-12	0.277073623332539	0.809	0.712	1.0053007302027e-07	Neoplastic	COX8A
STOML2	2.85290176327061e-12	0.273522599792857	0.454	0.268	1.02210911472696e-07	Neoplastic	STOML2
ZPR1	2.88551055531485e-12	0.261462126835691	0.253	0.106	1.03379186665265e-07	Neoplastic	ZPR1
PTTG1IP	2.94397460676798e-12	0.386847315928548	0.671	0.494	1.05473778236677e-07	Neoplastic	PTTG1IP
PSMB4	3.59247852025048e-12	0.392278046559135	0.691	0.533	1.28707727945014e-07	Neoplastic	PSMB4
MCL1	3.63877434972782e-12	0.419102883753391	0.582	0.418	1.30366368627699e-07	Neoplastic	MCL1
DDX23	4.07656179366083e-12	0.301822691421574	0.276	0.124	1.46050979381487e-07	Neoplastic	DDX23
CRISPLD1	4.51817423092099e-12	0.342246201521357	0.282	0.13	1.61872628171206e-07	Neoplastic	CRISPLD1
ATRAID	4.5287889627634e-12	0.304356127768058	0.652	0.481	1.62252922168924e-07	Neoplastic	ATRAID
RNF7	4.79933391219707e-12	0.287686301064026	0.45	0.276	1.71945736072284e-07	Neoplastic	RNF7
OGDH	4.90083611915351e-12	0.282083174340894	0.438	0.25	1.75582255640913e-07	Neoplastic	OGDH
PRMT2	4.91146801763617e-12	0.275163272616652	0.546	0.357	1.75963164667851e-07	Neoplastic	PRMT2
NUDC	5.1147878447427e-12	0.260106411335461	0.645	0.449	1.83247504113597e-07	Neoplastic	NUDC
GADD45GIP1	6.95632725801567e-12	0.274757410979156	0.626	0.479	2.49224336672928e-07	Neoplastic	GADD45GIP1
BRK1	7.3753193725743e-12	0.296829726923229	0.659	0.486	2.64235567161219e-07	Neoplastic	BRK1
NDUFS6	7.84951036991179e-12	0.255733149241334	0.651	0.501	2.8122440802283e-07	Neoplastic	NDUFS6
ARF4	8.34824297611376e-12	0.377570138482597	0.713	0.555	2.99092501105228e-07	Neoplastic	ARF4
HIST1H4C	8.46928972947118e-12	0.477477119515995	0.604	0.786	3.03429243137764e-07	Neoplastic	HIST1H4C
SNRNP200	1.0037719483093e-11	0.301498313131051	0.583	0.389	3.59621375920775e-07	Neoplastic	SNRNP200
MASP1	1.16146564230498e-11	0.461866027127828	0.301	0.151	4.16118295668605e-07	Neoplastic	MASP1
SRSF9	1.78333220321609e-11	0.3157691827279	0.723	0.544	6.38914428446229e-07	Neoplastic	SRSF9
LAPTM4A	1.78694839416593e-11	0.313266387578997	0.635	0.49	6.40210001177827e-07	Neoplastic	LAPTM4A
HSPD1	1.80475854434239e-11	0.271739717844887	0.704	0.532	6.46590843681549e-07	Neoplastic	HSPD1
ATP6V1G1	1.99312949469866e-11	0.281455711153014	0.728	0.55	7.14078504065688e-07	Neoplastic	ATP6V1G1
GPX4	2.12759027970281e-11	0.289002582902585	0.77	0.65	7.62251769509125e-07	Neoplastic	GPX4
TAF7	2.2267945200893e-11	0.345632740142946	0.738	0.575	7.97793672712392e-07	Neoplastic	TAF7
RPL21	3.13582125811397e-11	0.343289218043837	0.885	0.838	1.12347068214449e-06	Neoplastic	RPL21
NFKBIA	3.66384792034303e-11	0.745583384768906	0.622	0.526	1.3126467944213e-06	Neoplastic	NFKBIA
TUBA1A	4.9839368366035e-11	0.385040321334435	0.966	0.959	1.78559505044994e-06	Neoplastic	TUBA1A
IER2	5.3045643959241e-11	0.385879362298879	0.632	0.468	1.90046628612773e-06	Neoplastic	IER2
CCNL2	5.35980153370697e-11	0.353924385221173	0.631	0.458	1.9202560954812e-06	Neoplastic	CCNL2
RPS27L	5.61974797519443e-11	0.253390911259763	0.602	0.436	2.01338710707291e-06	Neoplastic	RPS27L
RCAN1	5.70515376035657e-11	0.588820622677491	0.552	0.389	2.04398543772295e-06	Neoplastic	RCAN1
ACTBP2	6.33796351625175e-11	0.2773606679574	0.971	0.982	2.27070218896752e-06	Neoplastic	ACTBP2
TAX1BP1	6.39563295792302e-11	0.284689064211366	0.705	0.526	2.29136341983508e-06	Neoplastic	TAX1BP1
SURF1	7.42383941933704e-11	0.262035113409495	0.283	0.139	2.65973894876588e-06	Neoplastic	SURF1
ARPC2	1.09041809384381e-10	0.250877923421866	0.657	0.483	3.9066409048142e-06	Neoplastic	ARPC2
XBP1	1.41790561290797e-10	0.288113166286467	0.386	0.214	5.07993043936539e-06	Neoplastic	XBP1
TMBIM6	2.00200997813864e-10	0.314689984082794	0.907	0.892	7.1726011486773e-06	Neoplastic	TMBIM6
BTG3	2.30368211157474e-10	0.457629447400251	0.558	0.413	8.25340190113883e-06	Neoplastic	BTG3
MTRNR2L8	2.89879870885189e-10	0.278879356842122	0.992	0.996	1.03855261342037e-05	Neoplastic	MTRNR2L8
SPCS1	3.15497900419082e-10	0.276562509869113	0.686	0.573	1.13033432783145e-05	Neoplastic	SPCS1
COX6B1	3.42334063828143e-10	0.250739088868674	0.833	0.759	1.22648025047709e-05	Neoplastic	COX6B1
AHCYL1	3.68964170676143e-10	0.584768733111173	0.66	0.542	1.32188793428142e-05	Neoplastic	AHCYL1
TIMMDC1	3.77954097833023e-10	0.319953169183117	0.459	0.297	1.35409614630637e-05	Neoplastic	TIMMDC1
HEY1	4.54886633784264e-10	0.284185516299549	0.391	0.231	1.62972234285888e-05	Neoplastic	HEY1
TPT1	4.75252237337205e-10	0.304650291062889	0.817	0.695	1.70268619070801e-05	Neoplastic	TPT1
DDX39A	5.00392688700147e-10	0.300114385927941	0.393	0.238	1.79275688580602e-05	Neoplastic	DDX39A
NRBP1	5.15173245869187e-10	0.313966899549318	0.367	0.207	1.84571118797554e-05	Neoplastic	NRBP1
DUSP12	5.28670782799758e-10	0.280554908728242	0.3	0.16	1.89406881353669e-05	Neoplastic	DUSP12
LRIG1	5.96323207856015e-10	0.380059665012082	0.5	0.341	2.13644715678575e-05	Neoplastic	LRIG1
CAPNS1	6.15720865837014e-10	0.293078981293842	0.56	0.4	2.20594314603427e-05	Neoplastic	CAPNS1
SMOX	1.00708344036695e-09	0.390374372082473	0.495	0.35	3.60807784180267e-05	Neoplastic	SMOX
SDCBP	1.09224280770739e-09	0.290870807052158	0.688	0.508	3.91317830717325e-05	Neoplastic	SDCBP
SNRNP40	1.12056973631671e-09	0.279437633283498	0.318	0.18	4.01466519430186e-05	Neoplastic	SNRNP40
FAM162A	1.25254452088537e-09	0.30292273339494	0.479	0.326	4.48749125497603e-05	Neoplastic	FAM162A
LMAN2	1.31084753730962e-09	0.260177690541059	0.483	0.326	4.69637347191918e-05	Neoplastic	LMAN2
ATP5PO	1.45514152898645e-09	0.330841733819162	0.756	0.645	5.21333555589977e-05	Neoplastic	ATP5PO
GTF3A	1.81513959276543e-09	0.395972489474484	0.431	0.283	6.50310061900071e-05	Neoplastic	GTF3A
PEA15	2.84625309552694e-09	0.340756268299029	0.849	0.825	0.000101972709653444	Neoplastic	PEA15
ALDH3A2	2.97489453093698e-09	0.288249777494514	0.376	0.234	0.000106581546359879	Neoplastic	ALDH3A2
RARRES2	3.20700800865343e-09	0.745637748896596	0.562	0.465	0.000114897475926026	Neoplastic	RARRES2
RPL4	4.82379904081801e-09	0.295769867483013	0.744	0.595	0.000172822248235387	Neoplastic	RPL4
HSP90B1	7.10014885276847e-09	0.468384019195597	0.773	0.663	0.000254377032948136	Neoplastic	HSP90B1
TRIM4	7.21556106916491e-09	0.270080660148692	0.259	0.137	0.000258511906424971	Neoplastic	TRIM4
MT1XP1	7.54165480165399e-09	0.33515799576897	0.67	0.654	0.000270194866578857	Neoplastic	MT1XP1
CHPT1	8.18760894121906e-09	0.310620620854235	0.509	0.375	0.000293337465537055	Neoplastic	CHPT1
COG4	9.29800344762169e-09	0.26383755802551	0.34	0.207	0.000333119569517942	Neoplastic	COG4
GALNT1	2.17800074665257e-08	0.266098876337181	0.356	0.225	0.000780312327503218	Neoplastic	GALNT1
RXYLT1	2.50757887552939e-08	0.328698079615987	0.267	0.151	0.000898390283735913	Neoplastic	RXYLT1
MT1X	2.92352504633177e-08	0.726019589331522	0.673	0.661	0.00104741131834928	Neoplastic	MT1X
PMP2	2.98052694313617e-08	0.48041580308038	0.681	0.595	0.0010678333879174	Neoplastic	PMP2
ACTB	3.49837009966732e-08	0.324001709111959	0.998	1	0.00125336105560781	Neoplastic	ACTB
STRAP	5.13183603213357e-08	0.34119838591025	0.57	0.432	0.00183858289523249	Neoplastic	STRAP
CAMK2N1	5.21407266990335e-08	0.262956046526704	0.476	0.342	0.00186804581544627	Neoplastic	CAMK2N1
LMNA	6.98293451665967e-08	0.30537188014211	0.661	0.539	0.00250177594928366	Neoplastic	LMNA
DDIT3	8.26177694284717e-08	0.583693145728619	0.462	0.342	0.00295994682531386	Neoplastic	DDIT3
RASD1	9.05538676054715e-08	0.400960020342873	0.352	0.232	0.00324427341470123	Neoplastic	RASD1
SAP18	1.3030160933259e-07	0.314018741351222	0.731	0.622	0.00466831575755872	Neoplastic	SAP18
TMBIM4	1.39011344204557e-07	0.367152637739457	0.598	0.465	0.00498035942881665	Neoplastic	TMBIM4
S100A16	1.69861401682984e-07	0.389636470983424	0.652	0.571	0.00608562443809626	Neoplastic	S100A16
HSPA9	1.76786997256972e-07	0.255076202644735	0.681	0.546	0.00633374775072553	Neoplastic	HSPA9
LYST	1.90606870826282e-07	0.254918021607288	0.326	0.204	0.0068288723610932	Neoplastic	LYST
SSR2	2.2937199764322e-07	0.252531226013714	0.583	0.42	0.00821771055956363	Neoplastic	SSR2
PRDX5	2.55446040612759e-07	0.289119309523063	0.709	0.634	0.00915186529703332	Neoplastic	PRDX5
RHOC	3.22513547642377e-07	0.283114249716471	0.717	0.62	0.0115546928713835	Neoplastic	RHOC
GNS	4.90316214557236e-07	0.569978814000296	0.352	0.236	0.0175665590189421	Neoplastic	GNS
JUNB	5.49371071376382e-07	0.478764913597325	0.742	0.699	0.0196823173742016	Neoplastic	JUNB
COX4I1	6.35213802197196e-07	0.278432285891568	0.834	0.8	0.0227578048913189	Neoplastic	COX4I1
SRGAP1	6.78765870030008e-07	0.662815303583997	0.506	0.391	0.0243181448255651	Neoplastic	SRGAP1
PRCP	2.13412990914911e-06	0.269016810807719	0.5	0.359	0.076459472255085	Neoplastic	PRCP
GTF2B	2.94060175750342e-06	0.259307523551945	0.27	0.166	0.105352939166075	Neoplastic	GTF2B
FTL	4.24185318797924e-06	0.627382115102457	0.905	0.962	0.151972874165732	Neoplastic	FTL
MDM2	4.39126159061468e-06	0.350690596142712	0.373	0.267	0.157325729006952	Neoplastic	MDM2
REPIN1	5.02652743932619e-06	0.252201397394939	0.398	0.279	0.180085398568739	Neoplastic	REPIN1
HSPA5	5.16486685428923e-06	0.495206580618565	0.674	0.586	0.18504168478862	Neoplastic	HSPA5
WARS	7.41650291524304e-06	0.317476137567218	0.391	0.277	0.265711049944412	Neoplastic	WARS
SLC35B4	1.924999640479e-05	0.317343666816309	0.29	0.196	0.689669621194413	Neoplastic	SLC35B4
TSPAN31	2.38859132210152e-05	0.81149720128116	0.461	0.375	0.855760612969312	Neoplastic	TSPAN31
ATP5MC3	3.01175401421062e-05	0.258657464135536	0.757	0.674	1	Neoplastic	ATP5MC3
SOD1	7.78858900425836e-05	0.299408913133875	0.831	0.766	1	Neoplastic	SOD1
BTG1	0.000150454474477435	0.279126546111326	0.541	0.458	1	Neoplastic	BTG1
NFKBIZ	0.000225707513472281	0.25354922943572	0.363	0.283	1	Neoplastic	NFKBIZ
SAT1	0.000912866619219907	0.496040551113912	0.722	0.699	1	Neoplastic	SAT1
B2M	0.00135031893028864	0.281965405622366	0.943	0.944	1	Neoplastic	B2M
MALAT1	0.00222408092937188	0.251631281175158	0.972	0.996	1	Neoplastic	MALAT1
MOXD1	0.00257015701100073	0.397914729544085	0.314	0.247	1	Neoplastic	MOXD1
C11orf96	0.0026520667716728	0.444319063330308	0.43	0.375	1	Neoplastic	C11orf96
MT1E	0.00865753443567774	0.317824273727817	0.63	0.677	1	Neoplastic	MT1E
TNR	2.53787404016729e-276	3.39049046504115	0.985	0.116	9.09244132370734e-272	OPC	TNR
APOD	2.08094025547921e-259	2.78391219717175	0.992	0.129	7.45538465330537e-255	OPC	APOD
SMOC1	4.14368200967744e-252	1.83732581822158	0.872	0.047	1.48455695360714e-247	OPC	SMOC1
MEGF11	1.79622467262894e-249	2.27106887903712	0.935	0.097	6.43533413462769e-245	OPC	MEGF11
GPR17	6.9997527135252e-246	2.37428099565237	0.764	0.009	2.50780140467468e-241	OPC	GPR17
PCDH15	3.43759959292234e-242	1.63341832778127	0.837	0.039	1.23158880615629e-237	OPC	PCDH15
LIMS2	1.80043516974042e-240	1.63051540964534	0.786	0.024	6.45041908262899e-236	OPC	LIMS2
NSG2	9.65119251817361e-239	0.877630572949163	0.771	0.016	3.45773274348606e-234	OPC	NSG2
ATCAY	3.09612905651403e-236	1.92583217218912	0.902	0.082	1.10925015707728e-231	OPC	ATCAY
SNX22	1.25204134866387e-235	1.81931866846677	0.844	0.056	4.48568853985806e-231	OPC	SNX22
SOX10	7.29917406472307e-234	1.57754130641713	0.927	0.117	2.61507509216834e-229	OPC	SOX10
PDGFRA	7.14657202846246e-226	2.07819698288914	0.935	0.132	2.56040236063724e-221	OPC	PDGFRA
PLLP	7.59252751256472e-217	1.95769961005838	0.945	0.13	2.72017483192656e-212	OPC	PLLP
CA10	1.57830983448176e-213	1.73521877857474	0.709	0.018	5.65461064399781e-209	OPC	CA10
MEG3	8.62032566618942e-211	1.97926392307947	0.967	0.149	3.08840407642568e-206	OPC	MEG3
CDR1	1.38959947011852e-203	1.80070201401221	0.922	0.136	4.97851802159364e-199	OPC	CDR1
SULF2	1.40486705262681e-201	2.0444271790155	0.917	0.175	5.03321718944609e-197	OPC	SULF2
OPCML	6.24727852538463e-197	1.24812636228013	0.721	0.041	2.23821247728955e-192	OPC	OPCML
CSPG4	1.92876391355079e-190	1.74915818794977	0.869	0.143	6.91018247307842e-186	OPC	CSPG4
EDIL3	6.628771171048e-185	1.31120615163803	0.804	0.066	2.37488984745137e-180	OPC	EDIL3
NKAIN4	5.76203638604407e-184	1.59891083664882	0.761	0.075	2.06436477602801e-179	OPC	NKAIN4
BAMBI	2.36390963368209e-180	1.47927599786019	0.673	0.036	8.46917904459283e-176	OPC	BAMBI
DSCAM	8.59009313795422e-180	1.39098362852256	0.839	0.124	3.07757266853486e-175	OPC	DSCAM
NEU4	1.34703323454111e-179	1.3222452719727	0.676	0.038	4.82601596939044e-175	OPC	NEU4
XYLT1	2.3827705524699e-177	1.49498568677843	0.804	0.104	8.5367520583339e-173	OPC	XYLT1
PLPP4	9.00128026548239e-177	1.03867407939204	0.588	0.01	3.22488868071438e-172	OPC	PLPP4
LHFPL3	1.49729944041355e-175	1.22189271929253	0.857	0.106	5.36437470516962e-171	OPC	LHFPL3
SPOCK1	3.47570273536452e-175	1.70148640683214	0.925	0.175	1.24524001899905e-170	OPC	SPOCK1
OLIG1	1.35803105650086e-174	1.99170034129157	0.967	0.379	4.86541786612563e-170	OPC	OLIG1
B3GNT7	2.53078281869418e-174	0.598981534480546	0.756	0.079	9.06703560453565e-170	OPC	B3GNT7
COL20A1	2.31318818677988e-172	1.23866731850741	0.593	0.016	8.28745931677627e-168	OPC	COL20A1
C1QL2	4.99210133646079e-172	0.940418690066153	0.575	0.01	1.78852014581381e-167	OPC	C1QL2
PDZD2	2.5079100775728e-171	2.18704112203632	0.877	0.214	8.98508943492006e-167	OPC	PDZD2
MTSS1	3.09653120843663e-171	1.6677015682317	0.907	0.206	1.10939423604659e-166	OPC	MTSS1
EHD3	1.3767436602702e-168	2.05920292796177	0.759	0.1	4.93245951165003e-164	OPC	EHD3
AFAP1L2	1.40674200587446e-166	1.49516012715201	0.608	0.026	5.03993458444643e-162	OPC	AFAP1L2
LRRC7	4.19135366961579e-165	1.30686604706497	0.691	0.065	1.50163627921325e-160	OPC	LRRC7
SHISA7	4.68194718275441e-160	1.06388125602816	0.606	0.03	1.67740121716542e-155	OPC	SHISA7
MYT1	1.11673402908508e-159	0.997067696276098	0.648	0.046	4.00092300600311e-155	OPC	MYT1
BCAS1	5.43477784956323e-159	1.41828623591315	0.731	0.086	1.94711786016302e-154	OPC	BCAS1
VCAN	1.24392106026665e-157	1.95616049240424	0.987	0.65	4.45659598261732e-153	OPC	VCAN
TNK2	3.16249915308893e-157	1.29260015231576	0.897	0.238	1.13302857157717e-152	OPC	TNK2
SCD5	5.161427564401e-157	1.66585832045002	0.985	0.689	1.84918465349795e-152	OPC	SCD5
CSMD3	2.96940443367613e-153	1.18538375387759	0.633	0.046	1.06384852645315e-148	OPC	CSMD3
CACNG4	5.12351777508617e-153	0.959795586453639	0.704	0.079	1.83560271328012e-148	OPC	CACNG4
GALNT13	6.93143268402816e-153	1.29142535223916	0.686	0.07	2.48332438770677e-148	OPC	GALNT13
EPN2	1.24062751752535e-151	1.63727862317709	0.947	0.439	4.44479620703808e-147	OPC	EPN2
OLIG2	2.25649253462016e-151	1.22239721577231	0.872	0.243	8.08433580378366e-147	OPC	OLIG2
MMP16	2.78108646771326e-150	1.38518157976007	0.832	0.182	9.96379848787631e-146	OPC	MMP16
GFRA1	6.38827715174233e-150	1.44296657804305	0.603	0.04	2.28872805515473e-145	OPC	GFRA1
HIP1R	1.51403864186711e-148	1.60579335249437	0.882	0.234	5.4243462422173e-144	OPC	HIP1R
IGSF21	7.76214251907208e-147	1.22511968674564	0.731	0.098	2.78094280030795e-142	OPC	IGSF21
COL9A1	3.05536162545975e-146	1.27350234064419	0.563	0.03	1.09464440955347e-141	OPC	COL9A1
SEZ6L	2.11399246268953e-144	1.34254669734761	0.854	0.188	7.57380079607779e-140	OPC	SEZ6L
DNER	2.2045383108507e-144	1.74783955076205	0.945	0.408	7.89819940628479e-140	OPC	DNER
LRRK2	1.04956362134527e-142	1.26480140895762	0.681	0.088	3.7602715861937e-138	OPC	LRRK2
LUZP2	3.67521276205998e-142	0.916970656029026	0.905	0.204	1.31671847626323e-137	OPC	LUZP2
HTRA1	1.10181954900899e-141	1.67428822569255	0.975	0.557	3.94748889823449e-137	OPC	HTRA1
NLGN3	6.08211945085425e-140	1.78403071484677	0.935	0.391	2.17904093565755e-135	OPC	NLGN3
CRISPLD2	2.02969727153718e-139	1.37026682341628	0.628	0.071	7.27179641473626e-135	OPC	CRISPLD2
PLPPR1	2.78193448248611e-137	1.33444117593635	0.804	0.157	9.96683667040297e-133	OPC	PLPPR1
THY1	6.34477323735424e-137	1.33895524455549	0.847	0.226	2.2731419077469e-132	OPC	THY1
RTN1	6.61389814704267e-135	1.30479258627531	0.794	0.166	2.36956128914098e-130	OPC	RTN1
KCNQ2	3.86570248130034e-131	1.2146107223467	0.656	0.084	1.38496522797547e-126	OPC	KCNQ2
SOX8	5.66618700049761e-130	1.40475524341604	0.842	0.228	2.03002481666828e-125	OPC	SOX8
NAV1	8.94647708561949e-130	1.60016930861987	0.967	0.535	3.2052543454649e-125	OPC	NAV1
CSPG5	1.01231726189251e-129	0.756294416300072	0.766	0.16	3.62682905418231e-125	OPC	CSPG5
ITM2A	2.86548410603021e-127	1.00002729395439	0.477	0.016	1.02661699066744e-122	OPC	ITM2A
CHAD	2.44109049923926e-126	1.01171482067352	0.422	0.004	8.74569493162451e-122	OPC	CHAD
NXPH1	1.06159235294269e-125	1.27496773524981	0.54	0.04	3.80336692288777e-121	OPC	NXPH1
SEMA5A	3.83146498297979e-124	1.55485156436993	0.902	0.33	1.37269895945217e-119	OPC	SEMA5A
GRIA2	6.4897656345813e-124	1.38433134139023	0.912	0.322	2.32508833390144e-119	OPC	GRIA2
CNTN1	1.4265589019254e-122	1.22101594311201	0.817	0.208	5.11093257792813e-118	OPC	CNTN1
FGF12	2.67906734867739e-122	1.15516326271457	0.796	0.219	9.59829459010648e-118	OPC	FGF12
LRRC4C	4.23344424642964e-122	1.09850829992071	0.774	0.175	1.51671607016835e-117	OPC	LRRC4C
SLC35F1	6.34631865443287e-122	1.41842426741889	0.872	0.31	2.27369558432366e-117	OPC	SLC35F1
ZCCHC24	1.00359766566531e-121	1.1949860622291	0.769	0.186	3.5955893567791e-117	OPC	ZCCHC24
LINGO1	1.33594838270673e-121	0.78215349430245	0.555	0.053	4.78630227072339e-117	OPC	LINGO1
VSTM2B	1.08862283763346e-120	0.642039728586138	0.435	0.01	3.90020904038938e-116	OPC	VSTM2B
CCDC50	3.05564412335798e-119	1.42380949263873	0.94	0.436	1.09474562007546e-114	OPC	CCDC50
KLRC2	7.8596713058492e-118	0.429618369640153	0.467	0.024	2.81588443874659e-113	OPC	KLRC2
SLC1A1	1.12215503039432e-117	0.82999914516467	0.45	0.019	4.02034482739374e-113	OPC	SLC1A1
GNG3	6.19978637054605e-117	0.641407821065656	0.611	0.077	2.22119746297553e-112	OPC	GNG3
CSMD1	1.97792361609883e-116	1.07516537559269	0.636	0.098	7.08630693939727e-112	OPC	CSMD1
ASIC1	1.67554231141281e-115	1.15146925585534	0.651	0.111	6.00296543909867e-111	OPC	ASIC1
CACNA1A	2.14544151544632e-113	0.522651174513638	0.55	0.057	7.68647331738954e-109	OPC	CACNA1A
OPHN1	4.06176804940499e-113	1.17634283797253	0.764	0.2	1.45520963906033e-108	OPC	OPHN1
OMG	4.97712237062133e-113	1.28602718185868	0.749	0.167	1.78315363172251e-108	OPC	OMG
GAL3ST1	4.66266466044127e-112	0.875187481216384	0.462	0.027	1.67049286789629e-107	OPC	GAL3ST1
ABHD2	2.45712227751255e-111	1.73922181537411	0.957	0.661	8.80313198364422e-107	OPC	ABHD2
DSCAM-IT1	2.6595630045014e-111	0.621188100295578	0.417	0.015	9.52841637622716e-107	OPC	DSCAM-IT1
COL9A2	1.56292618373541e-110	1.20777221755371	0.636	0.114	5.59949563846885e-106	OPC	COL9A2
PHLDA1	7.25170276441353e-110	1.26219237800597	0.92	0.472	2.59806754940644e-105	OPC	PHLDA1
FGF14	9.04670410801789e-110	0.736942449609552	0.467	0.031	3.24116268077957e-105	OPC	FGF14
ADGRB1	2.59969520788872e-109	0.586602282466189	0.51	0.047	9.31392802130291e-105	OPC	ADGRB1
IFITM10	1.51644983471795e-108	0.812727997458152	0.533	0.064	5.43298482284401e-104	OPC	IFITM10
SAPCD2	2.34574016825292e-108	0.78259067611138	0.51	0.052	8.40408330079973e-104	OPC	SAPCD2
TSPAN7	2.76152376420282e-108	1.14749167152096	0.975	0.586	9.89371119000944e-104	OPC	TSPAN7
IDI1	9.4246236847424e-108	1.32771794287701	0.867	0.322	3.37655992753266e-103	OPC	IDI1
CRTAC1	1.03647778011418e-107	0.985149149304641	0.44	0.025	3.71338894281507e-103	OPC	CRTAC1
TMEM132C	7.27426370393066e-107	0.827026122161483	0.392	0.011	2.60615045720724e-102	OPC	TMEM132C
XKR4	3.57058521524808e-106	0.963860194765937	0.48	0.04	1.27923356506693e-101	OPC	XKR4
KCNIP3	5.95163118233833e-106	0.740810662487863	0.457	0.032	2.13229090369635e-101	OPC	KCNIP3
SLC6A1	1.2472592423649e-105	1.20972076985404	0.804	0.241	4.46855568762074e-101	OPC	SLC6A1
CCND1	4.12858680637184e-105	1.18596760424345	0.568	0.08	1.47914879511884e-100	OPC	CCND1
MARCKSL1	7.04185269697386e-105	1.08256891060877	0.96	0.684	2.52288456574483e-100	OPC	MARCKSL1
FERMT1	1.61965925297652e-103	0.811772195024894	0.417	0.021	5.80275320563898e-99	OPC	FERMT1
TSC22D1	2.74466392895696e-103	1.24756079480239	0.96	0.615	9.83330745827408e-99	OPC	TSC22D1
KCNMA1	2.82950738768198e-103	0.939352107004413	0.575	0.086	1.01372761178482e-98	OPC	KCNMA1
HMGCR	3.77853191635405e-103	1.36059095499931	0.729	0.189	1.35373462967217e-98	OPC	HMGCR
LY6H	8.75766283642653e-103	0.534808909402128	0.583	0.089	3.13760786440653e-98	OPC	LY6H
TMEM130	2.75673076902151e-101	1.09079634418662	0.475	0.046	9.87653932617337e-97	OPC	TMEM130
BASP1	3.09240454795061e-101	0.755579428512549	0.595	0.094	1.10791577739426e-96	OPC	BASP1
COL9A3	1.39992751284947e-100	0.871825409244767	0.535	0.073	5.0155203002858e-96	OPC	COL9A3
PDE4B	4.04015904510719e-100	1.30996723942761	0.902	0.419	1.44746778109055e-95	OPC	PDE4B
DHCR7	5.27549001611967e-100	1.47861920157738	0.741	0.226	1.89004980807519e-95	OPC	DHCR7
C1QL1	5.476502235315e-100	0.821140009366441	0.653	0.151	1.96206645584631e-95	OPC	C1QL1
ERBB3	6.87794428339956e-99	0.870952397711438	0.503	0.057	2.46416109841356e-94	OPC	ERBB3
BCAN	4.21266408044954e-98	1.1314260338347	0.987	0.625	1.50927116010266e-93	OPC	BCAN
KIF13A	3.58232129660061e-97	0.946528348768986	0.621	0.123	1.2834382509331e-92	OPC	KIF13A
SLC22A17	5.65141309011629e-97	1.38973600876953	0.935	0.55	2.02473176779596e-92	OPC	SLC22A17
RNF128	1.05051019414204e-96	0.555163928101031	0.339	0.006	3.76366287255267e-92	OPC	RNF128
GNG7	2.16500403636426e-95	0.793912179218758	0.671	0.164	7.75655996108224e-91	OPC	GNG7
SAMHD1	4.07789659443446e-95	1.10182626492326	0.623	0.129	1.46098801288803e-90	OPC	SAMHD1
HMGCS1	4.2712270365119e-95	1.22322270222463	0.807	0.33	1.53025251037112e-90	OPC	HMGCS1
LINC00643	5.21834469892312e-95	0.849169064779431	0.412	0.028	1.86957635528318e-90	OPC	LINC00643
CACNG5	2.94412444573851e-94	0.896384952551918	0.332	0.006	1.05479146517474e-89	OPC	CACNG5
CNP	1.07853119750321e-92	0.819567086238017	0.942	0.561	3.86405372129476e-88	OPC	CNP
KHDRBS3	1.74403985077477e-92	1.03213174971219	0.791	0.281	6.24837157337078e-88	OPC	KHDRBS3
NCAM1	3.51872307876983e-91	1.14593924916123	0.955	0.568	1.26065291743087e-86	OPC	NCAM1
FAIM2	1.02808981007809e-89	0.992130160924832	0.827	0.307	3.68333736256678e-85	OPC	FAIM2
RTKN	1.28917503646708e-89	0.910388911749866	0.726	0.218	4.61872740315062e-85	OPC	RTKN
PCSK1N	1.7359464502083e-89	0.68896891606159	0.837	0.325	6.21937534716129e-85	OPC	PCSK1N
DOCK9	1.82316175005126e-89	0.881290387618745	0.462	0.053	6.53184160190864e-85	OPC	DOCK9
CHST11	1.02763703927225e-88	0.911861742719919	0.656	0.16	3.6817152206007e-84	OPC	CHST11
CENPV	5.96961153706412e-88	0.7861358341198	0.545	0.097	2.13873272538396e-83	OPC	CENPV
TGFA	1.81426205642501e-87	0.625730502793763	0.359	0.018	6.49995666955388e-83	OPC	TGFA
GABRB3	2.81391282999298e-87	0.909840894119745	0.43	0.042	1.00814054960159e-82	OPC	GABRB3
CD82	1.94361454402473e-86	1.49236951006937	0.807	0.355	6.9633878268774e-82	OPC	CD82
SLAIN1	2.61561034171271e-86	0.881841310393184	0.698	0.186	9.37094717125413e-82	OPC	SLAIN1
MMP17	4.18637730168152e-86	0.556671809965751	0.352	0.018	1.49985339587344e-81	OPC	MMP17
PID1	2.06819393524468e-85	0.900516462599165	0.595	0.138	7.40971841180111e-81	OPC	PID1
ZDHHC22	3.67903674394602e-85	0.990645567171717	0.462	0.062	1.31808849425354e-80	OPC	ZDHHC22
SCG3	2.33978557606971e-84	0.808190903216847	0.897	0.396	8.38274978338494e-80	OPC	SCG3
CDH13	3.31664226091498e-84	0.860143115770627	0.528	0.086	1.18825342281801e-79	OPC	CDH13
SLITRK1	2.8466313288109e-83	0.432323095997752	0.327	0.013	1.01986260617308e-78	OPC	SLITRK1
LINC00632	1.92979372718219e-82	0.776765777351646	0.389	0.032	6.91387198637561e-78	OPC	LINC00632
SCN9A	1.99019759964224e-82	0.58799035577789	0.387	0.033	7.13028094023826e-78	OPC	SCN9A
DNM3	2.05014781014986e-82	0.903335781611383	0.696	0.2	7.34506455942391e-78	OPC	DNM3
TEK	2.05665604227547e-82	0.794492016925846	0.322	0.013	7.36838160266033e-78	OPC	TEK
DOCK10	1.15773108065508e-81	0.814022768687598	0.606	0.134	4.14780314266296e-77	OPC	DOCK10
GPR37L1	2.89597373556083e-81	0.92439753096034	0.945	0.517	1.03754051023938e-76	OPC	GPR37L1
SOX6	1.84561618115511e-80	1.05308460661839	0.776	0.308	6.61228909222442e-76	OPC	SOX6
CYFIP2	5.6303042772226e-80	1.07675793636027	0.771	0.27	2.01716911340054e-75	OPC	CYFIP2
SPOCK3	1.96287499377566e-79	0.363212334564549	0.477	0.061	7.03239224020005e-75	OPC	SPOCK3
KIF19	2.09287168017762e-79	0.770170340531842	0.312	0.013	7.49813136857237e-75	OPC	KIF19
ALDH1A3	2.56944942401839e-79	0.609577740823107	0.296	0.009	9.20556645143069e-75	OPC	ALDH1A3
CNTN3	3.69335673521606e-79	0.41497727558546	0.279	0.004	1.32321891752586e-74	OPC	CNTN3
SIRT2	5.72302925723779e-79	1.12042327421397	0.849	0.431	2.05038969199058e-74	OPC	SIRT2
STMN4	2.28443709609663e-78	0.478448240061897	0.668	0.178	8.18445278418541e-74	OPC	STMN4
KAT2B	2.64921144476858e-78	1.0662060129638	0.761	0.298	9.4913298431724e-74	OPC	KAT2B
BEX1	7.19469010940669e-78	0.552957357300542	0.834	0.293	2.57764162549713e-73	OPC	BEX1
HIF3A	8.29431776640355e-78	0.822600149122607	0.704	0.219	2.9716052261694e-73	OPC	HIF3A
UGT8	1.83950343427411e-77	0.580438410486162	0.528	0.094	6.59038895397386e-73	OPC	UGT8
GPR155	3.50165831349744e-77	0.799966917175883	0.601	0.149	1.25453912397673e-72	OPC	GPR155
ATRNL1	4.82371340984629e-77	0.669660480067468	0.455	0.07	1.72819180334563e-72	OPC	ATRNL1
TMEM163	1.20570866521221e-76	0.653051969847037	0.364	0.033	4.31969243485577e-72	OPC	TMEM163
FGFR1	2.51855667544362e-76	1.01160688127375	0.769	0.316	9.02323300111184e-72	OPC	FGFR1
FZD9	1.32396295710266e-75	0.584211947717284	0.274	0.006	4.7433620864117e-71	OPC	FZD9
MSMO1	2.17513066000476e-75	0.943336007160885	0.834	0.363	7.79284061559905e-71	OPC	MSMO1
GPNMB	6.56258394200486e-75	1.8304788720075	0.349	0.031	2.35117694890208e-70	OPC	GPNMB
SSTR1	9.7880477361451e-75	0.452284062142155	0.251	0.001	3.5067638624287e-70	OPC	SSTR1
KCNIP1	1.02325454583104e-74	1.13968957870062	0.588	0.154	3.66601406134887e-70	OPC	KCNIP1
PIANP	8.3191137902649e-74	0.339299554619368	0.377	0.039	2.98048889763821e-69	OPC	PIANP
ANKS1B	1.18527338033251e-73	0.806053091066637	0.593	0.144	4.24647893971729e-69	OPC	ANKS1B
P2RX7	1.38919704904837e-73	1.00861711954024	0.51	0.101	4.97707626762558e-69	OPC	P2RX7
ARPP21	3.23192748215369e-73	0.80020035918707	0.56	0.134	1.1579026590312e-68	OPC	ARPP21
DPP10	6.25668980256022e-73	0.685557615174712	0.397	0.05	2.24158425556325e-68	OPC	DPP10
NDN	7.47789585917297e-73	0.895134548643294	0.43	0.063	2.6791057494659e-68	OPC	NDN
ZDHHC14	8.1499098354957e-73	0.816601447997494	0.595	0.16	2.91986819676305e-68	OPC	ZDHHC14
UNC80	4.4419281306496e-72	1.02299511793007	0.595	0.166	1.59140959136783e-67	OPC	UNC80
GRM7	7.88122116865425e-72	0.641528417452082	0.362	0.037	2.82360510809376e-67	OPC	GRM7
CPNE5	1.42646089711571e-71	0.640238759070535	0.432	0.069	5.11058145609644e-67	OPC	CPNE5
GRIA4	4.85929768995804e-71	0.826503287589142	0.533	0.125	1.74094058338127e-66	OPC	GRIA4
ATP1A2	5.40424795505507e-70	0.335141386188762	0.834	0.283	1.93617991485758e-65	OPC	ATP1A2
MGLL	5.74789038391466e-70	1.03730313837394	0.764	0.311	2.0592966878451e-65	OPC	MGLL
HECW1	6.28311569402969e-70	0.629645223192537	0.342	0.033	2.25105185970002e-65	OPC	HECW1
PLPPR5	9.93025396749836e-70	0.61327493534587	0.372	0.045	3.55771208893564e-65	OPC	PLPPR5
SNCA	9.95508779642134e-70	0.531272877786914	0.322	0.024	3.56660930482387e-65	OPC	SNCA
FA2H	3.18110193916918e-69	0.352276699429196	0.384	0.044	1.13969339174614e-64	OPC	FA2H
LRRN1	3.73365258271463e-69	0.994442591377484	0.714	0.265	1.33765571080917e-64	OPC	LRRN1
ADGRA1	3.95942703383938e-69	0.663276009665431	0.422	0.064	1.41854392341363e-64	OPC	ADGRA1
PLEKHH2	1.09369692202175e-68	0.72733475681454	0.54	0.129	3.91838796252731e-64	OPC	PLEKHH2
LRP1	1.59637708810346e-68	0.903505969334956	0.962	0.66	5.71934019354827e-64	OPC	LRP1
DAB1	2.13471417449934e-68	0.613813283616238	0.339	0.032	7.64804047297878e-64	OPC	DAB1
RGCC	2.5329467312793e-68	0.729043721316819	0.837	0.361	9.07478825415433e-64	OPC	RGCC
PTPRZ1	3.52178484571586e-68	0.703632900050388	0.995	0.853	1.26174985667462e-63	OPC	PTPRZ1
SLC2A13	1.7454286034002e-67	0.548340817326871	0.357	0.041	6.25334705740188e-63	OPC	SLC2A13
APCDD1	2.68006023924487e-67	1.08327008908996	0.623	0.212	9.60185181914259e-63	OPC	APCDD1
SUSD5	4.71660725639038e-67	0.434499296171364	0.269	0.011	1.68981888174698e-62	OPC	SUSD5
FXYD6	3.73017337788677e-66	0.727632686623382	0.932	0.534	1.33640921609549e-61	OPC	FXYD6
PCDH7	4.27952724635922e-66	0.724593910790321	0.503	0.112	1.53322622655312e-61	OPC	PCDH7
EXTL1	4.77271438023235e-66	0.61661201590036	0.269	0.013	1.70992038100585e-61	OPC	EXTL1
MYO5A	5.23725789129179e-66	0.908901416276425	0.643	0.209	1.87635238471311e-61	OPC	MYO5A
TTC9B	1.12432043156223e-65	0.288289748821707	0.389	0.057	4.02810281015801e-61	OPC	TTC9B
USP24	1.2231734457031e-65	1.07016670799024	0.721	0.304	4.38226350392049e-61	OPC	USP24
LHFPL3-AS1	3.03023622958988e-65	0.544045079553618	0.394	0.061	1.08564273397517e-60	OPC	LHFPL3-AS1
COL11A1	4.31432140085931e-65	0.793536820181145	0.59	0.165	1.54569192828587e-60	OPC	COL11A1
JPH4	4.94215853811519e-65	0.508741889303332	0.362	0.046	1.77062713945053e-60	OPC	JPH4
DISC1	1.37344443459559e-64	0.603875148202709	0.387	0.057	4.92063937582562e-60	OPC	DISC1
PHACTR3	6.0878239966088e-64	0.483050748992147	0.658	0.208	2.18108470326503e-59	OPC	PHACTR3
KCNF1	8.70304407289082e-64	0.804643078616154	0.379	0.056	3.1180395999946e-59	OPC	KCNF1
CTTNBP2	1.0018565247318e-63	0.789898182149723	0.626	0.204	3.58935137115663e-59	OPC	CTTNBP2
ALCAM	5.08756591467959e-63	0.779012736365676	0.739	0.301	1.82272224025226e-58	OPC	ALCAM
GNPTAB	7.60160329223556e-63	0.919192893370874	0.648	0.231	2.72342641150923e-58	OPC	GNPTAB
GAD1	1.02426140643325e-62	0.768921726706565	0.349	0.042	3.66962134082841e-58	OPC	GAD1
CNTNAP5	1.24781238106879e-62	0.592126151697691	0.334	0.037	4.47053741765517e-58	OPC	CNTNAP5
TACC2	1.48230783400541e-62	0.919014182789849	0.523	0.142	5.31066427689119e-58	OPC	TACC2
OLFM1	2.28167275840976e-62	0.908953772376322	0.628	0.212	8.17454899155464e-58	OPC	OLFM1
CTXND1	2.33486641321142e-62	0.539763456542729	0.304	0.027	8.36512589861255e-58	OPC	CTXND1
DSCAML1	2.36274929232758e-62	0.482962093228964	0.304	0.027	8.46502188962201e-58	OPC	DSCAML1
C3orf70	5.19824088307119e-62	0.808192286694647	0.736	0.304	1.86237376117792e-57	OPC	C3orf70
SCN1A	6.35553702238649e-62	0.70253084736588	0.601	0.18	2.27699824901041e-57	OPC	SCN1A
TMEM132B	9.18845071785619e-62	0.790014210565853	0.51	0.119	3.29194623868634e-57	OPC	TMEM132B
ZSWIM6	9.49549089997284e-62	0.626902405519494	0.558	0.159	3.40194952473327e-57	OPC	ZSWIM6
IL1RAP	1.31103954966333e-61	0.599233452783459	0.764	0.314	4.69706139457882e-57	OPC	IL1RAP
ST6GAL2	1.49500394365126e-61	0.684426703626775	0.412	0.073	5.35615062891937e-57	OPC	ST6GAL2
ITM2C	1.51000397203655e-61	0.636450924184888	0.94	0.552	5.40989123061536e-57	OPC	ITM2C
PPFIBP2	9.9688564825351e-61	0.690169738295601	0.369	0.057	3.57154221199785e-56	OPC	PPFIBP2
BEST3	1.62596049742801e-60	0.657673485776977	0.405	0.071	5.82532867413532e-56	OPC	BEST3
ALDOC	2.33834083259968e-60	0.740058904961796	0.925	0.547	8.37757370095486e-56	OPC	ALDOC
SREBF2	2.35027023460096e-60	0.647233551852807	0.641	0.233	8.42031316950487e-56	OPC	SREBF2
SNAP25	2.65299485340701e-60	0.930380051692548	0.55	0.164	9.50488466130129e-56	OPC	SNAP25
ELMO1	3.4214931499545e-60	0.727959991689217	0.568	0.154	1.2258183508342e-55	OPC	ELMO1
KANK1	7.85703678311166e-60	1.09004622397348	0.756	0.364	2.81494056828541e-55	OPC	KANK1
SERPINE2	4.55142085556891e-59	0.712276326612843	0.877	0.447	1.63063754992467e-54	OPC	SERPINE2
PTPRE	1.16242959056294e-58	0.84737042517853	0.726	0.317	4.16463649410983e-54	OPC	PTPRE
DGKG	1.57158750137601e-58	0.849116975522583	0.608	0.211	5.63052654117982e-54	OPC	DGKG
MPZL1	1.99504155358106e-58	1.12426653502843	0.638	0.259	7.14763537401485e-54	OPC	MPZL1
ZNF462	2.0954741177994e-58	0.991512511007622	0.859	0.497	7.5074551218399e-54	OPC	ZNF462
DPP6	2.17188419650447e-58	0.822082965766833	0.862	0.47	7.78120951081656e-54	OPC	DPP6
WASF1	1.12119007385038e-57	0.660339860789736	0.477	0.119	4.01688767758375e-53	OPC	WASF1
GRIK2	1.76405490103691e-57	0.469589500612447	0.46	0.101	6.32007949394494e-53	OPC	GRIK2
BEX2	2.8068330050822e-57	0.633375889850184	0.648	0.231	1.0056040607308e-52	OPC	BEX2
ASB3	3.03869945712617e-57	0.665581360003774	0.57	0.219	1.08867485450459e-52	OPC	ASB3
NALCN	3.524452190611e-57	0.529577642787935	0.425	0.084	1.2627054863302e-52	OPC	NALCN
PTPRN2	3.91576814794355e-57	0.933593822832236	0.555	0.173	1.40290225436373e-52	OPC	PTPRN2
BMP7	6.16442383892754e-57	0.758052706809456	0.698	0.277	2.20852812877257e-52	OPC	BMP7
LRRTM2	8.08155198711411e-57	1.03584699160246	0.593	0.192	2.89537763042337e-52	OPC	LRRTM2
ARFGEF3	9.28302653149947e-57	0.637105204863643	0.518	0.142	3.32582991544031e-52	OPC	ARFGEF3
ABCG1	1.41201534607503e-56	0.637330007712798	0.317	0.039	5.05882738038301e-52	OPC	ABCG1
VXN	5.13521183870693e-56	0.944761453400574	0.709	0.307	1.83979234545353e-51	OPC	VXN
CNTNAP2	6.01493991667247e-56	0.807919092431939	0.291	0.031	2.15497252394625e-51	OPC	CNTNAP2
NRCAM	7.51664328497059e-56	0.803096363043954	0.967	0.724	2.69298778970641e-51	OPC	NRCAM
PRKCA	1.57509936894429e-55	0.770934496731876	0.791	0.41	5.64310850911672e-51	OPC	PRKCA
RCBTB1	4.97869624867272e-55	0.83055871961881	0.42	0.091	1.78371750501198e-50	OPC	RCBTB1
ZMIZ1	5.93931744946993e-55	0.878259116883905	0.781	0.392	2.12787926262159e-50	OPC	ZMIZ1
CALCRL	6.7419138408401e-55	0.780838852723584	0.455	0.111	2.41542547175778e-50	OPC	CALCRL
SOGA1	9.77660542294509e-55	0.896562084656562	0.678	0.287	3.50266442487854e-50	OPC	SOGA1
CREB3L1	1.1699934034384e-54	0.361530006987666	0.352	0.057	4.19173536649876e-50	OPC	CREB3L1
TRAF4	1.24876621865141e-54	0.549124513420584	0.698	0.307	4.47395473156241e-50	OPC	TRAF4
SHISA9	1.44263416202903e-54	0.57650304535931	0.374	0.067	5.1685254123014e-50	OPC	SHISA9
DUSP26	1.50470781167761e-54	0.59272173401744	0.294	0.033	5.39091667689737e-50	OPC	DUSP26
ASTN1	2.28158718471682e-54	0.995783160234447	0.744	0.345	8.17424240668496e-50	OPC	ASTN1
WSCD1	3.01461380640194e-54	0.934786474815114	0.641	0.246	1.08004568841962e-49	OPC	WSCD1
AGAP1	3.03230816224283e-54	0.661290402218702	0.573	0.193	1.08638504528674e-49	OPC	AGAP1
GLRB	6.28649940624011e-54	0.712718208641632	0.472	0.123	2.25226414227364e-49	OPC	GLRB
HIP1	2.95721298421044e-53	0.949210193552895	0.691	0.308	1.05948069585307e-48	OPC	HIP1
SLITRK2	5.1711961381688e-53	0.619456947809294	0.593	0.208	1.85268444042174e-48	OPC	SLITRK2
RAB31	5.88807636165075e-53	0.778385571009122	0.955	0.769	2.10952111808861e-48	OPC	RAB31
PCDHGC3	8.88473440627606e-53	1.02276028778244	0.791	0.446	3.18313379573652e-48	OPC	PCDHGC3
ABCC8	3.23412403231138e-52	0.617136520079219	0.307	0.041	1.1586896170562e-47	OPC	ABCC8
PRKCB	3.76318367527498e-52	0.41425049274694	0.254	0.021	1.34823581534077e-47	OPC	PRKCB
GRIA3	4.67356968378683e-52	0.870834270766641	0.593	0.212	1.67439981061031e-47	OPC	GRIA3
SDC3	7.6040490727281e-52	0.752259492842431	0.907	0.604	2.7243026612863e-47	OPC	SDC3
CLASP2	2.46206902686433e-51	0.777132345529082	0.832	0.47	8.82085470254683e-47	OPC	CLASP2
UGDH	2.52037522356223e-51	0.898250893786015	0.55	0.192	9.02974831345639e-47	OPC	UGDH
NTM	3.50046355804493e-51	0.557754293982514	0.729	0.305	1.25411107894076e-46	OPC	NTM
TOX	4.57114104246134e-51	0.540891710421166	0.485	0.142	1.63770270128262e-46	OPC	TOX
PGRMC1	4.65860583474102e-51	0.827979193158829	0.827	0.483	1.66903871241267e-46	OPC	PGRMC1
KAZN	7.15783605006527e-51	0.825534891093972	0.611	0.237	2.56443792165689e-46	OPC	KAZN
CLIP3	8.57438121047765e-51	0.775259462130267	0.854	0.531	3.07194355627783e-46	OPC	CLIP3
CADM2	1.11213811137032e-50	0.58608763311266	0.771	0.347	3.98445721160644e-46	OPC	CADM2
ME1	1.12660347852846e-50	0.613445928703598	0.347	0.061	4.03628228252391e-46	OPC	ME1
KCNIP4	1.15973560330345e-50	0.49725791146679	0.344	0.059	4.15498474595527e-46	OPC	KCNIP4
VWC2	1.63349636399728e-50	0.426922840226586	0.279	0.032	5.85232742329306e-46	OPC	VWC2
ATP10B	2.08823649351644e-50	0.759951520579244	0.402	0.094	7.48152488532135e-46	OPC	ATP10B
RAP1GAP	2.54095829413972e-50	0.52421539269162	0.475	0.127	9.10349128041439e-46	OPC	RAP1GAP
UNC79	3.6359652264027e-50	0.611417453805124	0.41	0.094	1.3026572616633e-45	OPC	UNC79
NTRK3	3.70536515589978e-50	0.792506813677178	0.611	0.227	1.32752117440421e-45	OPC	NTRK3
ASCL1	3.85108281206712e-50	0.567476204176427	0.716	0.294	1.37972743907929e-45	OPC	ASCL1
TAGLN3	6.56737767745733e-50	0.566938623106392	0.302	0.042	2.35289440050264e-45	OPC	TAGLN3
KIF5C	1.83966496283868e-49	0.749629058369573	0.678	0.304	6.59096766236216e-45	OPC	KIF5C
SNAP91	1.88892485754249e-49	0.431571410424121	0.289	0.038	6.76745108711749e-45	OPC	SNAP91
SPRY4	2.67863797237578e-49	0.794541559614638	0.686	0.314	9.59675626363071e-45	OPC	SPRY4
ST6GAL1	3.74184942697237e-49	0.675735930320605	0.347	0.065	1.34059239420139e-44	OPC	ST6GAL1
INSIG1	3.77076766735059e-49	0.850835206977875	0.681	0.306	1.3509529321817e-44	OPC	INSIG1
SCRG1	5.1207553344575e-49	0.610539692605622	0.94	0.668	1.83461301367609e-44	OPC	SCRG1
SNTG1	6.48327918950841e-49	0.441687987090417	0.643	0.233	2.32276443522518e-44	OPC	SNTG1
ASIC4	1.13836863580682e-48	0.391421706421867	0.334	0.058	4.07843331150508e-44	OPC	ASIC4
RAMP1	1.63668948672241e-48	0.695172139362364	0.879	0.53	5.86376742408038e-44	OPC	RAMP1
PTPRD	2.50086705344082e-48	0.587154117402059	0.565	0.196	8.95985639236241e-44	OPC	PTPRD
MCF2L	3.83386398947185e-48	0.419453543766195	0.342	0.063	1.37355845150808e-43	OPC	MCF2L
VAT1L	4.36616600383167e-48	0.67232856472164	0.314	0.05	1.56426629419277e-43	OPC	VAT1L
SEMA3E	6.85764583121572e-48	0.636070966636067	0.377	0.085	2.45688877194965e-43	OPC	SEMA3E
ACAT2	1.35788382521171e-47	0.947763062656218	0.573	0.235	4.86489038058598e-43	OPC	ACAT2
RNF150	2.24795520832232e-47	0.535363635381607	0.312	0.051	8.05374912485638e-43	OPC	RNF150
NCAM2	2.35299339801458e-47	0.665305204723299	0.696	0.308	8.43006944706685e-43	OPC	NCAM2
WFDC1	3.67038854928094e-47	0.52159838037296	0.322	0.055	1.31499010555088e-42	OPC	WFDC1
LDLR	4.03590103429764e-47	1.25144185135955	0.603	0.27	1.44594226355781e-42	OPC	LDLR
THBS4	4.07813527320919e-47	1.00659798577509	0.495	0.173	1.46107352433266e-42	OPC	THBS4
CMTM5	7.7259582411057e-47	0.26890685464406	0.49	0.145	2.76797905904094e-42	OPC	CMTM5
ADGRL3	8.97974032248759e-47	0.614006760912019	0.646	0.271	3.21717156533763e-42	OPC	ADGRL3
SCN2A	1.79418340337673e-46	0.784057143279298	0.497	0.166	6.42802087927779e-42	OPC	SCN2A
PEAK1	2.91469563714497e-46	0.963583758088505	0.616	0.273	1.04424800591993e-41	OPC	PEAK1
SQLE	4.27964543088712e-46	0.779825466486701	0.555	0.206	1.53326856852393e-41	OPC	SQLE
GSG1L	7.50981272656255e-46	0.500638735567043	0.339	0.067	2.69054060554556e-41	OPC	GSG1L
TSPYL2	1.13834490205798e-45	0.732926651846108	0.497	0.168	4.07834828060314e-41	OPC	TSPYL2
TANC2	1.72654730911617e-45	0.900075800318656	0.704	0.351	6.18570104437051e-41	OPC	TANC2
CHD7	3.85462268099513e-45	0.763783757376074	0.794	0.432	1.38099566792013e-40	OPC	CHD7
APBB2	7.17982272263485e-45	0.705900607242537	0.595	0.239	2.57231508683839e-40	OPC	APBB2
MAMLD1	7.55570511924838e-45	0.827028556801781	0.46	0.142	2.70698247307312e-40	OPC	MAMLD1
STARD4	1.6343400753006e-44	0.307733803538014	0.337	0.064	5.85535018777947e-40	OPC	STARD4
BCHE	3.33041279602692e-44	0.788376676705372	0.58	0.233	1.19318699243257e-39	OPC	BCHE
NLGN2	3.42004920154507e-44	0.448538239476075	0.575	0.228	1.22530102743755e-39	OPC	NLGN2
CLSTN1	3.44563276299279e-44	0.60013250921286	0.799	0.5	1.23446684999743e-39	OPC	CLSTN1
MAGED4	5.97488469296601e-44	0.695403352209696	0.746	0.434	2.14062193894893e-39	OPC	MAGED4
CHL1	6.75763393646504e-44	0.63347240572446	0.945	0.689	2.42105751041733e-39	OPC	CHL1
NLGN4Y	6.7700464532415e-44	0.622303317474266	0.515	0.196	2.42550454280283e-39	OPC	NLGN4Y
FLRT1	6.82195436703799e-44	0.524521531939486	0.302	0.053	2.4441015910787e-39	OPC	FLRT1
PRKACB	7.01954896938688e-44	0.745467324183958	0.746	0.39	2.51489380926224e-39	OPC	PRKACB
HAP1	7.51696792092553e-44	0.572121538088971	0.425	0.12	2.69310409702999e-39	OPC	HAP1
SHISA4	8.32193994568225e-44	0.517047013013249	0.751	0.411	2.98150142433958e-39	OPC	SHISA4
MAP3K1	8.5460553003918e-44	0.715755755987392	0.422	0.119	3.06179523247137e-39	OPC	MAP3K1
LRP4	9.14216213940399e-44	0.779349813105587	0.663	0.291	3.27536242968427e-39	OPC	LRP4
MXRA7	1.62837022900514e-43	0.539811602762292	0.485	0.164	5.83396201945672e-39	OPC	MXRA7
RNF144A	2.48890071777395e-43	0.556862955617442	0.389	0.1	8.91698460156872e-39	OPC	RNF144A
C2orf27A	4.91552527736453e-43	0.381198727748872	0.281	0.047	1.76108524112139e-38	OPC	C2orf27A
SORBS2	5.19704152899499e-43	0.578458277839263	0.384	0.096	1.86194406859304e-38	OPC	SORBS2
CIT	5.22319104657283e-43	0.468010105582358	0.392	0.103	1.87131265625565e-38	OPC	CIT
NCALD	5.96256449822364e-43	0.609505026887139	0.628	0.259	2.13620798277858e-38	OPC	NCALD
TNKS	6.21301782773862e-43	0.818415783290833	0.688	0.351	2.22593789714392e-38	OPC	TNKS
LINC00511	7.37630955167147e-43	0.780730611661096	0.601	0.258	2.64271042307734e-38	OPC	LINC00511
SMAP2	1.08913834082331e-42	0.72926895778705	0.475	0.163	3.90205593366767e-38	OPC	SMAP2
PDE8B	1.23717733590615e-42	0.617238739094651	0.472	0.153	4.43243524135097e-38	OPC	PDE8B
ETV5	1.34942081625303e-42	0.749527094148544	0.646	0.305	4.83456995838972e-38	OPC	ETV5
MAGED4B	1.65824848540528e-42	0.694530292411188	0.769	0.484	5.9410068486615e-38	OPC	MAGED4B
PCDH9	1.71940295657088e-42	0.495638380574432	0.867	0.517	6.16010497250648e-38	OPC	PCDH9
CADPS	1.77194275478948e-42	0.335022273739411	0.337	0.07	6.34833930758428e-38	OPC	CADPS
PLAAT1	3.76543441628748e-42	0.447234546146053	0.357	0.084	1.34904218832332e-37	OPC	PLAAT1
DDX17	4.31820885421018e-42	0.591658396738179	0.935	0.716	1.54708468619788e-37	OPC	DDX17
SLC38A1	4.41091267099866e-42	0.734077874091468	0.57	0.221	1.58029768263869e-37	OPC	SLC38A1
PTPRJ	4.90615190441622e-42	0.761343015297753	0.42	0.123	1.7577270427952e-37	OPC	PTPRJ
HLA-B	5.69167871397416e-42	0.288618043654531	0.932	0.681	2.03915773285552e-37	OPC	HLA-B
RASGEF1B	9.52489125029279e-42	0.334261501292153	0.289	0.051	3.4124827882424e-37	OPC	RASGEF1B
KCNMB2	1.04951856676395e-41	0.435065429000476	0.286	0.05	3.7601101691452e-37	OPC	KCNMB2
NOVA1	1.13186014655377e-41	0.6419147000988	0.905	0.65	4.0551153470582e-37	OPC	NOVA1
SCN3A	1.14804755844708e-41	0.540273581103875	0.485	0.161	4.11310998764837e-37	OPC	SCN3A
LRRTM3	1.16961208689012e-41	0.60925306133328	0.41	0.116	4.19036922370122e-37	OPC	LRRTM3
ACAP3	1.34237469763547e-41	0.494215552407349	0.535	0.197	4.80932582921861e-37	OPC	ACAP3
CECR7	1.91948119982561e-41	0.302061290912591	0.251	0.035	6.87692529461521e-37	OPC	CECR7
RAPGEF4	6.14522329238466e-41	0.332483064905484	0.324	0.067	2.20164914896265e-36	OPC	RAPGEF4
RIN2	3.71687489483022e-40	0.39048359791142	0.563	0.231	1.33164476857082e-35	OPC	RIN2
CSGALNACT1	5.59194868495236e-40	0.557380545817854	0.523	0.193	2.00342745535788e-35	OPC	CSGALNACT1
PODXL2	7.88079818841516e-40	0.494396613339341	0.457	0.152	2.8234535669635e-35	OPC	PODXL2
RUNX1T1	8.56357107744756e-40	0.444722397492957	0.329	0.073	3.06807060991714e-35	OPC	RUNX1T1
GALNT10	1.62830642619305e-39	0.618718088954765	0.45	0.149	5.83373343312183e-35	OPC	GALNT10
FAM110B	1.93796763915799e-39	0.606423337245604	0.651	0.296	6.94315666081135e-35	OPC	FAM110B
CDH10	2.07891464907838e-39	0.698211955391122	0.518	0.19	7.4481275132531e-35	OPC	CDH10
SYNE1	2.30082521931255e-39	0.680940246406321	0.761	0.406	8.24316651323108e-35	OPC	SYNE1
SGMS1	2.50380319031276e-39	0.745974959253387	0.407	0.123	8.97037568993354e-35	OPC	SGMS1
NLGN4X	3.58813080489758e-39	0.669722598927251	0.611	0.276	1.28551962347066e-34	OPC	NLGN4X
PCMTD2	3.60606530605955e-39	0.640244577648904	0.714	0.365	1.29194501720195e-34	OPC	PCMTD2
HSPA12A	4.2377632836062e-39	0.555961217461545	0.281	0.051	1.51826345161759e-34	OPC	HSPA12A
TRIM62	4.42325505377948e-39	0.470754788651955	0.274	0.05	1.58471958811757e-34	OPC	TRIM62
TMEM108	6.14033385529618e-39	0.404967843959697	0.523	0.189	2.19989741033696e-34	OPC	TMEM108
TNRC6C	7.44498617593495e-39	0.484425514033166	0.528	0.215	2.66731519725222e-34	OPC	TNRC6C
ANGPTL2	8.20635853776942e-39	0.594928122368651	0.447	0.149	2.94009207332665e-34	OPC	ANGPTL2
FGFBP3	9.59670031419043e-39	0.306847963316265	0.259	0.043	3.43820982156501e-34	OPC	FGFBP3
AMPH	1.18476896005315e-38	0.628599963676547	0.312	0.068	4.24467175318243e-34	OPC	AMPH
KIAA1217	1.53093073924493e-38	0.532105066756777	0.312	0.067	5.48486555949281e-34	OPC	KIAA1217
3-Sep	1.98835301066032e-38	0.656934881344369	0.42	0.128	7.12367233129274e-34	OPC	3-Sep
SELENOM	2.40430678669959e-38	0.365463856740469	0.55	0.215	8.61390992470862e-34	OPC	SELENOM
KIF3C	2.52587769937848e-38	0.65824465502295	0.415	0.127	9.04946203356326e-34	OPC	KIF3C
PER3	3.38514611478968e-38	0.511314200242647	0.352	0.09	1.2127962985457e-33	OPC	PER3
MAP2	7.91159329565576e-38	0.482846417675763	0.839	0.485	2.83448653003459e-33	OPC	MAP2
GRID2	8.36576789155844e-38	0.289544063124966	0.344	0.083	2.99720366250864e-33	OPC	GRID2
WWP2	8.38861977225336e-38	0.748697527157796	0.399	0.127	3.00539080580521e-33	OPC	WWP2
TRAK1	9.78081264409198e-38	0.668064707802147	0.515	0.203	3.50417174599884e-33	OPC	TRAK1
MPPED2	1.04711524156947e-37	0.519007477542285	0.354	0.092	3.75149977597093e-33	OPC	MPPED2
KLF12	1.06854787371996e-37	0.753415229430795	0.482	0.178	3.82828646717649e-33	OPC	KLF12
CHADL	1.13153639886534e-37	0.573577691314829	0.294	0.061	4.05395545621485e-33	OPC	CHADL
PHYHIPL	1.64759425633625e-37	0.759757409672253	0.726	0.426	5.90283594217588e-33	OPC	PHYHIPL
SH3D19	2.69302770311991e-37	0.548530160171082	0.352	0.096	9.64831035196769e-33	OPC	SH3D19
NRXN1	3.14456370763599e-37	0.54100494553481	0.774	0.432	1.12660283953475e-32	OPC	NRXN1
TUB	3.46782236080316e-37	0.570133620454238	0.425	0.139	1.24241671720495e-32	OPC	TUB
ANKS1A	4.58639094660769e-37	0.584663712155311	0.344	0.087	1.64316628444114e-32	OPC	ANKS1A
BMERB1	4.76657373818541e-37	0.676677912829516	0.661	0.33	1.70772037317969e-32	OPC	BMERB1
BRINP1	5.67818092136796e-37	0.73785458371789	0.294	0.063	2.0343218786985e-32	OPC	BRINP1
SYN1	8.25144139109594e-37	0.251705248663303	0.276	0.055	2.95624390718794e-32	OPC	SYN1
TAOK3	1.10245687836685e-36	0.8409915295503	0.812	0.533	3.94977225812491e-32	OPC	TAOK3
NAALAD2	1.50564881244645e-36	0.403313635720235	0.269	0.049	5.39428800035191e-32	OPC	NAALAD2
JUND	2.31362610073981e-36	0.441858583148715	0.935	0.752	8.2890282311205e-32	OPC	JUND
RAB33A	2.53761359131088e-36	0.324860910680127	0.274	0.051	9.09150821358949e-32	OPC	RAB33A
SATB1	3.7292400626666e-36	0.457826126216913	0.437	0.15	1.33607483725156e-31	OPC	SATB1
DHCR24	3.97696631061157e-36	0.761810280546013	0.447	0.156	1.42482772010281e-31	OPC	DHCR24
DCX	4.52708322888359e-36	0.343064969177972	0.279	0.054	1.62191810841212e-31	OPC	DCX
ERBB4	4.82800299908044e-36	0.5380309116907	0.495	0.19	1.72972863448055e-31	OPC	ERBB4
DACT3	4.94633714689472e-36	0.300766148780695	0.327	0.078	1.77212420961797e-31	OPC	DACT3
PCDH17	7.47689455702877e-36	0.597884052539684	0.759	0.456	2.6787470129467e-31	OPC	PCDH17
ISG15	7.95997021213206e-36	0.565671187327245	0.651	0.316	2.85181852790055e-31	OPC	ISG15
STK32A	1.03751142763683e-35	0.732572577741122	0.462	0.173	3.71709219179447e-31	OPC	STK32A
PPM1K	1.25471021254475e-35	0.459450951369655	0.623	0.278	4.49525027848409e-31	OPC	PPM1K
BRINP3	1.37960963109358e-35	0.622505881608908	0.475	0.176	4.94272742531895e-31	OPC	BRINP3
TYRO3	1.38551057281577e-35	0.749072390012305	0.462	0.178	4.96386872922705e-31	OPC	TYRO3
RAP2A	1.41070334203537e-35	0.412302702373942	0.435	0.149	5.05412686351012e-31	OPC	RAP2A
TPCN2	1.6041767785022e-35	0.56549154439129	0.294	0.065	5.74728414433983e-31	OPC	TPCN2
SCG5	2.97770179159058e-35	0.630889671768652	0.676	0.359	1.06682122087316e-30	OPC	SCG5
GNG2	3.04784388513594e-35	0.601814079628153	0.523	0.217	1.09195102872765e-30	OPC	GNG2
MAGEH1	3.93682770104935e-35	0.62026022439321	0.538	0.235	1.41044726045495e-30	OPC	MAGEH1
CYP4F24P	6.93898131323685e-35	0.278561382915219	0.389	0.117	2.48602883509337e-30	OPC	CYP4F24P
MICU1	6.97492084816226e-35	0.585867648171236	0.475	0.182	2.49890489227109e-30	OPC	MICU1
TMEM229B	7.19124181199936e-35	0.577044527265077	0.269	0.056	2.57640620398501e-30	OPC	TMEM229B
CXADR	9.77055370304222e-35	0.603366431769835	0.631	0.325	3.50049627518894e-30	OPC	CXADR
NECTIN1	1.17795401665922e-34	0.317667005803026	0.296	0.068	4.22025585548499e-30	OPC	NECTIN1
SLITRK3	1.34265925627259e-34	0.682115206380577	0.513	0.215	4.81034531744781e-30	OPC	SLITRK3
CLDN10	1.34844952283153e-34	0.261507478112485	0.485	0.175	4.83109010544851e-30	OPC	CLDN10
ROBO1	1.62272545822822e-34	0.623769605371171	0.52	0.219	5.81373849919424e-30	OPC	ROBO1
GRID1	2.24133942968694e-34	0.466566976235268	0.281	0.06	8.0300467747394e-30	OPC	GRID1
KCNQ1OT1	2.74370367452409e-34	0.659633455687896	0.671	0.37	9.82986715471747e-30	OPC	KCNQ1OT1
LRP6	2.92328248203435e-34	0.700636216982057	0.616	0.306	1.04732441483845e-29	OPC	LRP6
TIMP4	3.12629075816359e-34	0.270319708123468	0.43	0.133	1.12005618992727e-29	OPC	TIMP4
ELAVL4	3.39461711304229e-34	0.411695824308863	0.319	0.079	1.21618947308966e-29	OPC	ELAVL4
RUNDC3A	3.52737532362793e-34	0.333864369522804	0.274	0.057	1.26375275719618e-29	OPC	RUNDC3A
MATN2	3.97610728827929e-34	0.78289252286986	0.59	0.271	1.42451995817182e-29	OPC	MATN2
GPRC5B	4.96635053462681e-34	0.419955059940098	0.925	0.711	1.77929440604075e-29	OPC	GPRC5B
IGSF9B	7.20905367317639e-34	0.425476783660651	0.319	0.082	2.5827876594889e-29	OPC	IGSF9B
PSAP	7.75751120208101e-34	0.60694304971345	0.932	0.757	2.77928353836956e-29	OPC	PSAP
BEX4	8.10332696632282e-34	0.599818380802506	0.688	0.39	2.90317895222448e-29	OPC	BEX4
TMEM206	1.0962331687834e-33	0.548610401487517	0.425	0.148	3.9274745738003e-29	OPC	TMEM206
ASTN2	1.44258324243141e-33	0.662105709102192	0.432	0.16	5.168342982659e-29	OPC	ASTN2
CD81	1.68199208403179e-33	0.552061841367052	0.877	0.637	6.02607303946069e-29	OPC	CD81
SCG2	2.62863809913611e-33	0.700351826477877	0.55	0.237	9.41762171777496e-29	OPC	SCG2
EMP2	6.21476976054015e-33	0.322296995671981	0.309	0.077	2.22656556210872e-28	OPC	EMP2
EMID1	8.53938145422068e-33	0.381036457002573	0.384	0.124	3.05940419360364e-28	OPC	EMID1
RCN2	9.31837825219983e-33	0.604283002011396	0.786	0.524	3.33849537641563e-28	OPC	RCN2
RBPJ	1.33822386990845e-32	0.574420238998999	0.716	0.402	4.79445465872099e-28	OPC	RBPJ
FDFT1	1.62997802204362e-32	0.545486048537116	0.726	0.408	5.83972225957568e-28	OPC	FDFT1
CSMD2	2.6603884742374e-32	0.542001155773898	0.53	0.24	9.53137378665032e-28	OPC	CSMD2
TCF12	3.1563896353944e-32	0.622603512623742	0.796	0.51	1.13083971467275e-27	OPC	TCF12
GPM6A	3.16339817136816e-32	0.333446019169438	0.977	0.705	1.13335066285607e-27	OPC	GPM6A
ENHO	4.34232554814468e-32	0.346935192950365	0.553	0.262	1.55572497413379e-27	OPC	ENHO
ST3GAL5	5.06393325881671e-32	0.6935664114203	0.535	0.247	1.81425536863626e-27	OPC	ST3GAL5
DOCK3	1.7159537535686e-31	0.620129984223879	0.369	0.123	6.14774751291022e-27	OPC	DOCK3
ABHD6	1.741040502375e-31	0.598768572505483	0.392	0.132	6.23762580785891e-27	OPC	ABHD6
NLGN1	2.12202949524346e-31	0.669170863946639	0.56	0.274	7.60259507260874e-27	OPC	NLGN1
AKR1C3	2.38295294461867e-31	0.406317915719379	0.251	0.053	8.53740551468532e-27	OPC	AKR1C3
CCDC88A	2.57124982677905e-31	0.603563156541092	0.854	0.584	9.21201675440129e-27	OPC	CCDC88A
AMZ1	3.3449124148814e-31	0.651983422707795	0.289	0.075	1.19838177087956e-26	OPC	AMZ1
TNFRSF21	3.67143076817216e-31	0.700657725712796	0.503	0.23	1.31536350131304e-26	OPC	TNFRSF21
FRY	5.96200954370446e-31	0.581637350025984	0.362	0.116	2.136009159223e-26	OPC	FRY
CAV2	7.96731435878765e-31	0.491263848967834	0.291	0.075	2.85444971532285e-26	OPC	CAV2
TRIM9	1.10078814500522e-30	0.596592319392224	0.879	0.625	3.9437936871102e-26	OPC	TRIM9
B3GAT1	1.3627487568551e-30	0.394599209523477	0.46	0.192	4.88231997118476e-26	OPC	B3GAT1
IFIT1	1.38266294999716e-30	0.732559131272621	0.339	0.103	4.95366655095482e-26	OPC	IFIT1
BMP8B	1.70104888385395e-30	0.324103551306212	0.261	0.061	6.09434783618356e-26	OPC	BMP8B
DDX5	2.96482659806244e-30	0.455329076392879	0.972	0.875	1.06220842528783e-25	OPC	DDX5
PELI1	3.21957706364302e-30	0.565274115319066	0.477	0.2	1.15347787459138e-25	OPC	PELI1
FAM49B	4.04352517325022e-30	0.705302409945085	0.54	0.264	1.44867376382036e-25	OPC	FAM49B
SCARB2	4.10392839297591e-30	0.582395053710296	0.716	0.424	1.47031442535148e-25	OPC	SCARB2
RNF157	6.42068662344738e-30	0.712629765783662	0.47	0.198	2.30033939658249e-25	OPC	RNF157
SYNGR1	7.46952493129179e-30	0.524958916013594	0.362	0.119	2.67610669713391e-25	OPC	SYNGR1
KCNJ10	1.4433589973761e-29	0.521189685273194	0.568	0.259	5.17112227989934e-25	OPC	KCNJ10
RASSF2	2.57638114095614e-29	0.556109714234967	0.653	0.354	9.23040071370355e-25	OPC	RASSF2
FLRT2	3.06736440521545e-29	0.407459187503917	0.427	0.167	1.09894464545654e-24	OPC	FLRT2
SCAMP5	3.67439558900572e-29	0.399745037345693	0.397	0.145	1.31642570767308e-24	OPC	SCAMP5
GPSM2	3.74975073973636e-29	0.35064328500922	0.485	0.206	1.34342319752535e-24	OPC	GPSM2
VAMP2	3.85800201685862e-29	0.288485460692163	0.872	0.652	1.38220638257994e-24	OPC	VAMP2
PPP1R9A	3.99947741823469e-29	0.54127310783962	0.621	0.311	1.43289277463094e-24	OPC	PPP1R9A
ALDH5A1	7.97252057450456e-29	0.422366741439424	0.317	0.094	2.85631494622775e-24	OPC	ALDH5A1
SNX1	8.41519819637478e-29	0.692987340903394	0.636	0.362	3.01491305781519e-24	OPC	SNX1
SYT11	1.06120537763983e-28	0.593595247288376	0.925	0.767	3.80198050647021e-24	OPC	SYT11
PLEKHB1	1.19365497180891e-28	0.462361757571771	0.756	0.477	4.27650766749979e-24	OPC	PLEKHB1
ZNF25	1.215795468426e-28	0.486447758831588	0.271	0.07	4.35583042472984e-24	OPC	ZNF25
ABHD12	1.57994282357557e-28	0.738348350890375	0.583	0.318	5.66046115402421e-24	OPC	ABHD12
AFAP1	1.79642137525483e-28	0.632522577322255	0.42	0.166	6.43603886112547e-24	OPC	AFAP1
TSPAN11	1.86636962812748e-28	0.439405070038828	0.261	0.064	6.68664246669231e-24	OPC	TSPAN11
RGPD5	2.16440750783911e-28	0.379207304166671	0.769	0.532	7.75442277833516e-24	OPC	RGPD5
FOSB	2.40919620257135e-28	0.418520037277572	0.889	0.62	8.63142723495238e-24	OPC	FOSB
TMEM121	2.68446257429546e-28	0.383325418473587	0.276	0.073	9.61762406492833e-24	OPC	TMEM121
SHC3	2.93793398605391e-28	0.348183348245483	0.274	0.071	1.05257360918353e-23	OPC	SHC3
TSPAN3	4.56262253994992e-28	0.485383430825473	0.955	0.789	1.63465077738786e-23	OPC	TSPAN3
GOLGA8A	5.71635111167881e-28	0.508322520216314	0.706	0.443	2.04799711278117e-23	OPC	GOLGA8A
PEG3	6.45207348615098e-28	0.391954469430141	0.42	0.164	2.31158436788331e-23	OPC	PEG3
LAMA4	1.42799442375654e-27	0.520904016594231	0.399	0.152	5.11607562199257e-23	OPC	LAMA4
SOX21-AS1	1.44576980562404e-27	0.308642493735911	0.364	0.127	5.17975948260925e-23	OPC	SOX21-AS1
CERS4	1.47495037880453e-27	0.604256316044248	0.384	0.15	5.28430472214297e-23	OPC	CERS4
NPTXR	2.77573129326881e-27	0.30455488621309	0.312	0.094	9.94461250439415e-23	OPC	NPTXR
PTPRG	2.913933176175e-27	0.535177330507822	0.528	0.249	1.04397483902822e-22	OPC	PTPRG
LRRC4	3.033208133213e-27	0.381091553844988	0.279	0.075	1.08670747788622e-22	OPC	LRRC4
USP54	3.27655670089495e-27	0.552860180294637	0.492	0.222	1.17389196922963e-22	OPC	USP54
PRNP	3.87497080401091e-27	0.422133283048898	0.874	0.603	1.38828578995299e-22	OPC	PRNP
MYCBP2	3.98340248203641e-27	0.590116873077272	0.538	0.257	1.42713360723918e-22	OPC	MYCBP2
COTL1	6.30294805431476e-27	0.599688710765773	0.588	0.314	2.25815719941935e-22	OPC	COTL1
ST3GAL6	7.52690408658201e-27	0.37008590027202	0.286	0.083	2.69666392709974e-22	OPC	ST3GAL6
CREM	8.47447472812064e-27	0.562847068682041	0.482	0.23	3.03615006084378e-22	OPC	CREM
CALM3	1.08699923663592e-26	0.55950149821465	0.769	0.518	3.89439216509551e-22	OPC	CALM3
CRMP1	1.23966531253734e-26	0.669370338477898	0.598	0.336	4.44134891522752e-22	OPC	CRMP1
ARNT2	1.32244175436039e-26	0.740154684363122	0.686	0.405	4.73791207334696e-22	OPC	ARNT2
MYO10	1.39390232740669e-26	0.48918897822297	0.794	0.482	4.99393386839995e-22	OPC	MYO10
LRP1B	1.42783131176548e-26	0.620899182248228	0.638	0.369	5.11549124066219e-22	OPC	LRP1B
SFPQ	1.43084389354216e-26	0.547028825421965	0.867	0.686	5.12628441739348e-22	OPC	SFPQ
ANKRD54	2.02605220572332e-26	0.722497771716904	0.5	0.256	7.25873723744495e-22	OPC	ANKRD54
TENM1	2.61766221864084e-26	0.573961066770722	0.284	0.084	9.37829843072453e-22	OPC	TENM1
CORO7	3.0226058764231e-26	0.351920772086847	0.344	0.125	1.0829090073461e-21	OPC	CORO7
RCAN2	3.06333585524872e-26	0.539415678258219	0.327	0.106	1.09750133685996e-21	OPC	RCAN2
ZNF649	3.12540889793292e-26	0.463793959816961	0.274	0.078	1.11974024586243e-21	OPC	ZNF649
TSHZ1	3.34588509994811e-26	0.328038859205917	0.294	0.086	1.19873025475841e-21	OPC	TSHZ1
TNS2	4.10263839203463e-26	0.487191482653066	0.495	0.235	1.46985225671425e-21	OPC	TNS2
IQSEC1	4.20434849093209e-26	0.397195237210439	0.455	0.199	1.50629193384624e-21	OPC	IQSEC1
USP11	4.39083171830621e-26	0.649404947464744	0.729	0.48	1.57310327971757e-21	OPC	USP11
CIRBP	4.60880450065012e-26	0.445071545514107	0.844	0.691	1.65119638844792e-21	OPC	CIRBP
RGPD6	5.17390137192597e-26	0.321586470330421	0.776	0.562	1.85365364451992e-21	OPC	RGPD6
CXCL16	6.05226330883238e-26	0.59418781416267	0.364	0.141	2.16834437565538e-21	OPC	CXCL16
NPIPB5	7.15771571257777e-26	0.560686973714035	0.897	0.736	2.56439480834524e-21	OPC	NPIPB5
C10orf90	7.42741368652396e-26	0.614720723316386	0.302	0.097	2.66101950147094e-21	OPC	C10orf90
FCHSD2	7.61041890859463e-26	0.460037657738014	0.472	0.219	2.7265847823822e-21	OPC	FCHSD2
BCAR1	9.4664907134994e-26	0.555158426331667	0.445	0.197	3.39155962792543e-21	OPC	BCAR1
CRB1	1.22500954127455e-25	0.54486724908971	0.447	0.202	4.38884168352433e-21	OPC	CRB1
ATP2B4	1.31062917202195e-25	0.618047736142571	0.736	0.494	4.69559113460306e-21	OPC	ATP2B4
CNRIP1	1.6427529971513e-25	0.549021358977234	0.42	0.175	5.88549116289397e-21	OPC	CNRIP1
TM7SF2	1.86480589549207e-25	0.64845037406256	0.5	0.255	6.68104008177942e-21	OPC	TM7SF2
FMNL3	3.20937981219487e-25	0.35319901407347	0.344	0.122	1.14982450531506e-20	OPC	FMNL3
APBB1	3.38762177591077e-25	0.600333799104444	0.525	0.263	1.21368325365555e-20	OPC	APBB1
RGPD8	3.53337053468679e-25	0.270949554313226	0.734	0.513	1.26590066146224e-20	OPC	RGPD8
TNRC6B	3.88419243196769e-25	0.4464027634928	0.714	0.45	1.39158962260107e-20	OPC	TNRC6B
CASK	4.41372836323112e-25	0.519514025841172	0.508	0.246	1.58130646069481e-20	OPC	CASK
DGKI	4.84083131241725e-25	0.516335753721807	0.286	0.087	1.73432463429973e-20	OPC	DGKI
CTSF	5.68338078836003e-25	0.60391489177853	0.538	0.273	2.03618483504575e-20	OPC	CTSF
ZMAT3	6.24215144679367e-25	0.429085096470177	0.606	0.343	2.23637559884277e-20	OPC	ZMAT3
SUSD4	7.12210085108112e-25	0.513137762017003	0.296	0.097	2.55163507191683e-20	OPC	SUSD4
PLAT	9.31546704498973e-25	0.584510105418541	0.497	0.238	3.33745237820847e-20	OPC	PLAT
ANGEL1	1.30266595670283e-24	0.656496085736677	0.334	0.122	4.66706132307922e-20	OPC	ANGEL1
TAFA5	1.37541501768174e-24	0.385749588209301	0.324	0.112	4.92769938384836e-20	OPC	TAFA5
KCNH8	1.40292299341297e-24	0.385931874994592	0.264	0.075	5.02625220850066e-20	OPC	KCNH8
KCNAB1	1.41213523799304e-24	0.52235674007873	0.259	0.076	5.05925691715768e-20	OPC	KCNAB1
CPEB4	1.4544821016463e-24	0.562077067217437	0.701	0.445	5.21097302556818e-20	OPC	CPEB4
SV2A	1.46639692057253e-24	0.509112263141324	0.46	0.221	5.25366024733519e-20	OPC	SV2A
ADGRG1	1.62714656143696e-24	0.442144681474549	0.927	0.713	5.82957798566021e-20	OPC	ADGRG1
IL17RB	1.86214089688264e-24	0.704416993680307	0.568	0.316	6.67149219126144e-20	OPC	IL17RB
MAP4K5	2.28013040964921e-24	0.487288337594952	0.601	0.337	8.16902321865022e-20	OPC	MAP4K5
ITM2B	2.4168986372251e-24	0.396545188699764	0.947	0.754	8.65902274758636e-20	OPC	ITM2B
TIAM1	3.44852320141534e-24	0.493335532842816	0.384	0.156	1.23550240737107e-19	OPC	TIAM1
ARHGAP12	3.49133456126076e-24	0.621441057062854	0.452	0.214	1.25084043326289e-19	OPC	ARHGAP12
NAXE	3.54647702604917e-24	0.432690574329048	0.761	0.513	1.27059632412263e-19	OPC	NAXE
TSPYL4	4.3953178354696e-24	0.689593263701378	0.676	0.43	1.57471052091369e-19	OPC	TSPYL4
FOXN2	4.73053707289861e-24	0.35474458766487	0.495	0.237	1.69480951710739e-19	OPC	FOXN2
ABAT	4.90885839348609e-24	0.363367538418471	0.626	0.351	1.75869669663426e-19	OPC	ABAT
CSNK1E	5.86208803434075e-24	0.539117579989478	0.691	0.451	2.10021028006326e-19	OPC	CSNK1E
TCEAL7	7.23083218336908e-24	0.509123780900999	0.472	0.23	2.59059024633564e-19	OPC	TCEAL7
TCEAL6	7.86939689819941e-24	0.276707282195276	0.545	0.32	2.8193688267179e-19	OPC	TCEAL6
RDH11	8.36925789430812e-24	0.609262562815951	0.696	0.448	2.99845402579377e-19	OPC	RDH11
GOLGA8B	8.54593857138874e-24	0.326035668936688	0.671	0.412	3.06175341197145e-19	OPC	GOLGA8B
DLGAP1	9.39749208305434e-24	0.389731251454019	0.389	0.159	3.36683948859588e-19	OPC	DLGAP1
DGCR6	9.41234950677805e-24	0.425873530092714	0.568	0.336	3.37216245779337e-19	OPC	DGCR6
NACC2	9.42713061675608e-24	0.506729232657583	0.545	0.296	3.3774580860652e-19	OPC	NACC2
PCBP4	1.04053928261497e-23	0.575751794915928	0.585	0.335	3.72794008782464e-19	OPC	PCBP4
CEND1	1.1083723191489e-23	0.295749550971532	0.425	0.194	3.97096550781477e-19	OPC	CEND1
COL16A1	1.13933713106005e-23	0.634750979984086	0.47	0.23	4.08190313944883e-19	OPC	COL16A1
DENND5A	1.24997489464038e-23	0.589117426682484	0.839	0.621	4.47828505502809e-19	OPC	DENND5A
SERP2	1.25085853175757e-23	0.279755968523501	0.284	0.09	4.48145086172785e-19	OPC	SERP2
CD200	1.81922087948161e-23	0.5201896621495	0.274	0.086	6.51772264491877e-19	OPC	CD200
DIAPH2	1.87397560396956e-23	0.364975337365917	0.264	0.078	6.71389239634176e-19	OPC	DIAPH2
MXI1	1.99106200912905e-23	0.450348284751746	0.543	0.282	7.13337786010663e-19	OPC	MXI1
ETNK1	2.16455981943325e-23	0.445183828433084	0.673	0.417	7.7549684650835e-19	OPC	ETNK1
ZNF704	2.32699321671695e-23	0.37726963650254	0.415	0.175	8.33691859753183e-19	OPC	ZNF704
HNRNPDL	2.40015385050365e-23	0.426007719544436	0.92	0.787	8.59903120019941e-19	OPC	HNRNPDL
GRIK1	5.50197976087437e-23	0.440535786791066	0.367	0.145	1.97119428892846e-18	OPC	GRIK1
ARSB	6.03894413142904e-23	0.352005874047601	0.41	0.184	2.16357251396708e-18	OPC	ARSB
PSAT1	6.66639687909793e-23	0.384875877687292	0.739	0.456	2.38837000987442e-18	OPC	PSAT1
COBL	7.48642739898434e-23	0.437984054721708	0.585	0.335	2.68216234423412e-18	OPC	COBL
CTSO	9.66390817791944e-23	0.342708863389077	0.372	0.149	3.4622883829032e-18	OPC	CTSO
JMJD1C	9.8458572010032e-23	0.483914818871313	0.719	0.442	3.52747525940342e-18	OPC	JMJD1C
N4BP2L1	1.18517343024346e-22	0.431572420330256	0.339	0.127	4.24612084853326e-18	OPC	N4BP2L1
ANKRD36	1.24817548478096e-22	0.401187700051102	0.922	0.745	4.47183830932474e-18	OPC	ANKRD36
DHRS7	1.3563598290138e-22	0.446044375782664	0.54	0.285	4.85943035940773e-18	OPC	DHRS7
TSC22D3	1.40368695366255e-22	0.572695638814758	0.523	0.274	5.02898924888682e-18	OPC	TSC22D3
BAALC	1.45720393691005e-22	0.358447445728638	0.862	0.576	5.22072454476764e-18	OPC	BAALC
PLPPR2	1.57178662755512e-22	0.395686323855588	0.52	0.282	5.63123995054175e-18	OPC	PLPPR2
MAPT	1.75611267196099e-22	0.450833899204467	0.658	0.406	6.29162486983465e-18	OPC	MAPT
TUBB4A	1.84638078157391e-22	0.523515538968099	0.822	0.741	6.61502842614484e-18	OPC	TUBB4A
SC5D	1.86174439050985e-22	0.543417131608229	0.48	0.248	6.67007162787962e-18	OPC	SC5D
UST	2.19937246649986e-22	0.462964625982204	0.281	0.095	7.87969173572905e-18	OPC	UST
1-Mar	2.81322480870049e-22	0.310115722748219	0.41	0.179	1.00789405221312e-17	OPC	1-Mar
DUSP10	3.11428810294071e-22	0.562311808641772	0.518	0.281	1.11575599864057e-17	OPC	DUSP10
FAM49A	4.91102445905369e-22	0.48270040856025	0.347	0.134	1.75947273294516e-17	OPC	FAM49A
AGRN	6.45893030855314e-22	0.264095942202405	0.344	0.135	2.31404096164533e-17	OPC	AGRN
KIF26B	7.44772526094567e-22	0.494016093313641	0.307	0.112	2.66829652923901e-17	OPC	KIF26B
DLG2	7.53555668580121e-22	0.317104841669611	0.392	0.165	2.699763893822e-17	OPC	DLG2
TTYH1	8.24265936403001e-22	0.262954618381709	0.736	0.43	2.95309757035103e-17	OPC	TTYH1
LRPAP1	9.1745382229883e-22	0.618052699248489	0.636	0.417	3.28696180915002e-17	OPC	LRPAP1
LRRN2	1.21413766941007e-21	0.535352309171924	0.299	0.108	4.34989102819547e-17	OPC	LRRN2
PTCH1	1.36409349200224e-21	0.438423243181251	0.399	0.179	4.88713775379642e-17	OPC	PTCH1
GDAP1	1.68845207518784e-21	0.513497745047966	0.384	0.166	6.04921724977548e-17	OPC	GDAP1
PLPPR4	1.84945239693286e-21	0.454046602444634	0.319	0.119	6.62603310249134e-17	OPC	PLPPR4
ATL1	3.22635838174486e-21	0.501364251725084	0.289	0.104	1.15590741742773e-16	OPC	ATL1
VWA1	3.84924735326459e-21	0.311038759176012	0.309	0.116	1.3790698492541e-16	OPC	VWA1
CDKL1	3.96521802042229e-21	0.260614294057399	0.269	0.089	1.42061866017669e-16	OPC	CDKL1
FARP2	4.33810300055223e-21	0.343028689948721	0.302	0.11	1.55421216200785e-16	OPC	FARP2
RXRA	4.37521959125544e-21	0.33260207493314	0.334	0.132	1.56750992295909e-16	OPC	RXRA
SOX5	5.04315490833125e-21	0.429095299520745	0.415	0.191	1.80681110900784e-16	OPC	SOX5
RAB3IP	6.65520335025526e-21	0.653009765615439	0.53	0.31	2.38435970429595e-16	OPC	RAB3IP
SOX13	7.53589398704814e-21	0.403937512022871	0.387	0.174	2.69988473873974e-16	OPC	SOX13
NR4A1	7.92973331371297e-21	0.578148588770789	0.43	0.204	2.84098555430395e-16	OPC	NR4A1
KBTBD6	8.46410184483143e-21	0.455200445134316	0.322	0.124	3.03243376794776e-16	OPC	KBTBD6
BLM	8.63550415285669e-21	0.459874745672829	0.367	0.156	3.09384207284397e-16	OPC	BLM
TRO	1.40031079166725e-20	0.832933122828812	0.53	0.311	5.01689347330624e-16	OPC	TRO
SYT17	1.49072220106896e-20	0.523081349717493	0.399	0.182	5.34081042976978e-16	OPC	SYT17
SLC25A4	2.16671623505055e-20	0.509216822006628	0.653	0.429	7.76269425531562e-16	OPC	SLC25A4
DOCK1	2.66791166168603e-20	0.486470149137623	0.392	0.181	9.55832711032252e-16	OPC	DOCK1
SDCBP2	2.82898424671354e-20	0.423887230181615	0.302	0.116	1.01354018607006e-15	OPC	SDCBP2
CLIP4	3.13150156784581e-20	0.437402662396923	0.394	0.18	1.12192306671212e-15	OPC	CLIP4
ASAP1	3.44302798535963e-20	0.570887247670945	0.641	0.425	1.23353363631479e-15	OPC	ASAP1
DIP2C	3.51426284589802e-20	0.342180993900974	0.334	0.131	1.25905494979988e-15	OPC	DIP2C
BEST1	3.86152378273179e-20	0.305201374074025	0.342	0.137	1.38346812563932e-15	OPC	BEST1
8-Sep	3.9297455291061e-20	0.428993860174743	0.688	0.459	1.40790993071284e-15	OPC	8-Sep
ARHGAP31	5.16492222951732e-20	0.536721187140815	0.379	0.171	1.85043668716917e-15	OPC	ARHGAP31
BCAT1	5.18148817605428e-20	0.44513132639327	0.43	0.201	1.85637176883497e-15	OPC	BCAT1
SPG7	5.23736870276828e-20	0.742714289323563	0.51	0.301	1.87639208514079e-15	OPC	SPG7
SERINC5	6.76313832776864e-20	0.302305595023656	0.264	0.09	2.42302956868967e-15	OPC	SERINC5
DSEL	1.03904984115199e-19	0.258460361319362	0.588	0.35	3.72260386589522e-15	OPC	DSEL
PELI2	1.08112234785543e-19	0.459823704129584	0.317	0.13	3.87333703566165e-15	OPC	PELI2
ZADH2	1.11580738152105e-19	0.356361176097345	0.274	0.101	3.99760310577545e-15	OPC	ZADH2
HSD17B7P2	1.15993990190833e-19	0.322899974246213	0.372	0.173	4.15571668656699e-15	OPC	HSD17B7P2
SH3GLB2	1.26031842685862e-19	0.273840997215596	0.379	0.177	4.51534282790636e-15	OPC	SH3GLB2
PHLPP1	1.62172354020848e-19	0.522445753744959	0.49	0.265	5.81014892750492e-15	OPC	PHLPP1
DGCR6L	2.13761990859132e-19	0.337217747442946	0.535	0.325	7.65845084651011e-15	OPC	DGCR6L
STXBP1	2.24686417583059e-19	0.465746347438494	0.432	0.215	8.04984028274827e-15	OPC	STXBP1
NDRG3	2.62698952466986e-19	0.587845493844765	0.384	0.184	9.41171537003472e-15	OPC	NDRG3
ST8SIA1	3.38267841749575e-19	0.42674468969174	0.372	0.171	1.2119121966362e-14	OPC	ST8SIA1
DGCR2	3.81679217360048e-19	0.658181254051203	0.405	0.208	1.36744213203584e-14	OPC	DGCR2
RAPGEF2	5.16031480744585e-19	0.406339595046058	0.394	0.188	1.84878598606362e-14	OPC	RAPGEF2
MVD	5.61948311058926e-19	0.570452002821707	0.382	0.186	2.01329221403082e-14	OPC	MVD
GSTA4	9.75582735494861e-19	0.549087718964991	0.49	0.273	3.49522026645744e-14	OPC	GSTA4
ANKRD36C	1.05718127874438e-18	0.402652679426063	0.905	0.721	3.78756336735747e-14	OPC	ANKRD36C
ELMOD1	1.18908567660424e-18	0.290037245405768	0.269	0.096	4.26013725357002e-14	OPC	ELMOD1
CEP97	1.26134879078622e-18	0.42445752218774	0.354	0.157	4.51903431274979e-14	OPC	CEP97
NBEA	1.31542481145074e-18	0.286688322529557	0.271	0.097	4.71277247198458e-14	OPC	NBEA
SH3KBP1	1.46329423748307e-18	0.293171846365119	0.314	0.124	5.24254426463059e-14	OPC	SH3KBP1
PHLDB1	1.95451031434418e-18	0.339735011091981	0.528	0.311	7.00242410320089e-14	OPC	PHLDB1
TSPYL1	2.47836811692889e-18	0.470765004027221	0.621	0.404	8.87924945252112e-14	OPC	TSPYL1
HNRNPK	3.27808925197635e-18	0.4212033307811	0.874	0.704	1.17444103630557e-13	OPC	HNRNPK
MAN2A2	3.58537237045875e-18	0.536417399574173	0.334	0.148	1.28453135916426e-13	OPC	MAN2A2
NEBL	6.45362707774333e-18	0.307514077179505	0.402	0.192	2.3121409731431e-13	OPC	NEBL
TNS3	6.87267396148181e-18	0.613174051087482	0.362	0.17	2.46227290018009e-13	OPC	TNS3
ARHGAP33	8.41654673840395e-18	0.320046559460304	0.337	0.145	3.01539619996798e-13	OPC	ARHGAP33
PPFIBP1	9.24245437124753e-18	0.376270076504385	0.384	0.182	3.31129412758685e-13	OPC	PPFIBP1
NT5E	9.28563151180771e-18	0.381093933744384	0.475	0.248	3.32676320173535e-13	OPC	NT5E
PAPSS1	1.13605625816826e-17	0.601048415440328	0.497	0.295	4.07014875613943e-13	OPC	PAPSS1
PTOV1	1.5009024394623e-17	0.495413746056165	0.698	0.495	5.37728316986157e-13	OPC	PTOV1
PDE4D	1.58484520693109e-17	0.344970139081561	0.465	0.251	5.678024922872e-13	OPC	PDE4D
SMAD3	1.74181777200074e-17	0.434248883115988	0.372	0.18	6.24041053174705e-13	OPC	SMAD3
MIAT	1.7634973657657e-17	0.328465443333201	0.294	0.118	6.31808201232879e-13	OPC	MIAT
HDAC5	1.92145869467066e-17	0.441461966160849	0.324	0.142	6.88401006539659e-13	OPC	HDAC5
CMYA5	2.11004572844227e-17	0.486526337200433	0.432	0.224	7.55966083129012e-13	OPC	CMYA5
RERE	2.47753431325707e-17	0.413378696227786	0.485	0.276	8.8762621841061e-13	OPC	RERE
GNG4	3.66659404185847e-17	0.371532557759096	0.307	0.128	1.31363064737663e-12	OPC	GNG4
CASKIN2	3.9282886689682e-17	0.298050603290779	0.324	0.148	1.40738798143124e-12	OPC	CASKIN2
AKAP7	4.27155335223118e-17	0.438977180494905	0.304	0.136	1.53036941950386e-12	OPC	AKAP7
FYN	5.17267619902271e-17	0.560045788628119	0.796	0.634	1.85321470182387e-12	OPC	FYN
MCTP1	6.22955866141443e-17	0.293138939439173	0.251	0.092	2.23186398162495e-12	OPC	MCTP1
SRRM2	7.3912927037219e-17	0.435893173928338	0.839	0.697	2.64807843696244e-12	OPC	SRRM2
SLC23A2	1.50998494243639e-16	0.56418405139456	0.437	0.252	5.40982305326685e-12	OPC	SLC23A2
GBF1	1.52592254505994e-16	0.58785803157499	0.46	0.259	5.46692270218626e-12	OPC	GBF1
QKI	1.73641544914302e-16	0.34130135228958	0.902	0.738	6.22105562964471e-12	OPC	QKI
MAML2	2.14183905237241e-16	0.329663449079152	0.5	0.281	7.67356677293464e-12	OPC	MAML2
RABGAP1L	2.28503398034334e-16	0.451857245211518	0.399	0.208	8.18659124137607e-12	OPC	RABGAP1L
PDE7B	2.31919441768972e-16	0.431396533862061	0.344	0.164	8.30897784025697e-12	OPC	PDE7B
SETD5	3.2665094731491e-16	0.542843056040633	0.651	0.456	1.17029234894513e-11	OPC	SETD5
MFSD14A	3.70884021378201e-16	0.517131314952913	0.44	0.249	1.32876618339168e-11	OPC	MFSD14A
PREX2	4.57485916004197e-16	0.423367696884388	0.399	0.209	1.63903479126824e-11	OPC	PREX2
ATP6V0A1	5.30475739409698e-16	0.586937264215233	0.497	0.302	1.90053543158312e-11	OPC	ATP6V0A1
TMOD2	6.72611309209726e-16	0.369031337514366	0.399	0.207	2.40976453750569e-11	OPC	TMOD2
ANKRD28	8.26418574178133e-16	0.335934713521063	0.442	0.238	2.960809825708e-11	OPC	ANKRD28
ADCY1	9.26189377946433e-16	0.260529729885489	0.276	0.113	3.31825868436868e-11	OPC	ADCY1
RASSF4	1.05353560891446e-15	0.380274367220036	0.683	0.472	3.77450202605785e-11	OPC	RASSF4
SIK3	1.17359801366118e-15	0.330126282467764	0.538	0.319	4.2046496035439e-11	OPC	SIK3
REEP2	1.18973963891739e-15	0.371050794711029	0.405	0.214	4.26248020434932e-11	OPC	REEP2
CYP46A1	1.3079205218081e-15	0.368176575896437	0.274	0.113	4.68588685348186e-11	OPC	CYP46A1
ACHE	1.35117421227849e-15	0.315946896101505	0.437	0.242	4.84085185033014e-11	OPC	ACHE
TPP2	1.40625723360644e-15	0.321260260293458	0.349	0.172	5.0381977908418e-11	OPC	TPP2
PPP3CB	1.67326380759568e-15	0.259847654945196	0.254	0.099	5.99480224347303e-11	OPC	PPP3CB
EWSR1	1.83888643695374e-15	0.466673829796292	0.744	0.601	6.58817843767416e-11	OPC	EWSR1
KIF3A	1.91345505355591e-15	0.268610563528205	0.538	0.324	6.85533542037476e-11	OPC	KIF3A
EIF1B	2.08121227747535e-15	0.302929540601651	0.721	0.542	7.45635922651095e-11	OPC	EIF1B
ANKRD44	2.23668840072027e-15	0.303746694607794	0.307	0.136	8.01338353326053e-11	OPC	ANKRD44
MAPK10	3.12511903157366e-15	0.438121338968329	0.528	0.325	1.11963639544189e-10	OPC	MAPK10
KLF4	3.77580399333569e-15	0.25725112413981	0.359	0.171	1.35275729669238e-10	OPC	KLF4
ANXA6	4.09580539097617e-15	0.371448316900191	0.352	0.175	1.46740419742503e-10	OPC	ANXA6
TMOD1	4.12023384150095e-15	0.400736323346952	0.359	0.178	1.47615617839455e-10	OPC	TMOD1
B3GAT2	4.19715439872552e-15	0.338589005521043	0.377	0.194	1.50371450643139e-10	OPC	B3GAT2
DZIP1	4.25515822218971e-15	0.290514963628985	0.284	0.123	1.52449553626391e-10	OPC	DZIP1
WBP2	4.75268101667614e-15	0.287706907349195	0.771	0.617	1.70274302784456e-10	OPC	WBP2
EID1	5.23752060281654e-15	0.407748054630617	0.842	0.765	1.87644650637108e-10	OPC	EID1
NIPAL3	5.33021502476074e-15	0.285105958460517	0.327	0.149	1.90965613692103e-10	OPC	NIPAL3
ATP1A1	5.51447838557575e-15	0.515735184981688	0.719	0.557	1.97567217120022e-10	OPC	ATP1A1
NCOA2	5.52818128296519e-15	0.565607812943661	0.349	0.178	1.98058150824794e-10	OPC	NCOA2
SVIL-AS1	5.62634556656274e-15	0.334560484789773	0.261	0.108	2.01575082613243e-10	OPC	SVIL-AS1
DIPK1A	6.47079477581784e-15	0.458405482915663	0.322	0.15	2.31829164433226e-10	OPC	DIPK1A
RHBDF1	7.60330704828906e-15	0.383654099565463	0.284	0.124	2.72403681619052e-10	OPC	RHBDF1
TMEM41A	8.25693517674861e-15	0.427127648144435	0.42	0.23	2.95821216577372e-10	OPC	TMEM41A
MBTPS1	8.63310875027883e-15	0.483135984919288	0.425	0.234	3.0929838719624e-10	OPC	MBTPS1
LUC7L3	8.67228137221177e-15	0.351794827782958	0.862	0.747	3.10701824722231e-10	OPC	LUC7L3
MXD4	8.8063443772283e-15	0.439371590689013	0.362	0.191	3.15504900002958e-10	OPC	MXD4
TPM1	9.16875042914921e-15	0.465651900175067	0.455	0.268	3.28488821625129e-10	OPC	TPM1
SGIP1	9.8766232159169e-15	0.31557350449533	0.397	0.21	3.53849779956655e-10	OPC	SGIP1
EFS	1.13736181798257e-14	0.295962636679382	0.327	0.158	4.07482618528615e-10	OPC	EFS
BDH1	1.51298642124651e-14	0.321071152465061	0.327	0.158	5.42057645139988e-10	OPC	BDH1
ALDH2	2.07205493331475e-14	0.304636592484002	0.442	0.247	7.42355120958675e-10	OPC	ALDH2
NPC1	2.59452454748788e-14	0.446063043374902	0.485	0.295	9.29540309628483e-10	OPC	NPC1
MATR3	2.66158217947215e-14	0.40615987645724	0.817	0.709	9.53565047439487e-10	OPC	MATR3
PPM1B	2.88885273965607e-14	0.528611526090468	0.568	0.397	1.03498927103658e-09	OPC	PPM1B
RAB6A	3.25352328929834e-14	0.343196256929631	0.769	0.603	1.16563978885692e-09	OPC	RAB6A
WNK3	3.51847105003919e-14	0.417638104360444	0.407	0.232	1.26056262309754e-09	OPC	WNK3
GNAO1	3.72336988659589e-14	0.262097734431171	0.435	0.245	1.33397172927071e-09	OPC	GNAO1
ACOT7	4.19237204045568e-14	0.432902252708978	0.281	0.129	1.50200113093406e-09	OPC	ACOT7
LDLRAD3	4.54968414728264e-14	0.455896542538406	0.399	0.226	1.63001533944695e-09	OPC	LDLRAD3
SLF2	5.01589333508234e-14	0.465944407886455	0.447	0.263	1.79704410515995e-09	OPC	SLF2
ITPK1	5.28888545341917e-14	0.405678123802362	0.389	0.218	1.89484899139649e-09	OPC	ITPK1
ATG2B	5.38698880266082e-14	0.391976843722283	0.296	0.134	1.92999647832929e-09	OPC	ATG2B
CHDH	6.48979716865576e-14	0.595946230256552	0.359	0.192	2.3250996316143e-09	OPC	CHDH
PLCB1	6.71949939967879e-14	0.250973048916135	0.286	0.128	2.40739504992292e-09	OPC	PLCB1
RIC3	6.82213972435139e-14	0.381494068433572	0.442	0.253	2.44416799904337e-09	OPC	RIC3
APBA2	7.06114148000448e-14	0.488178395302671	0.47	0.289	2.5297951580412e-09	OPC	APBA2
DPY19L3	7.76678540391638e-14	0.488701094163929	0.435	0.267	2.78260620666112e-09	OPC	DPY19L3
CSRNP3	7.85492588205188e-14	0.344476311847803	0.347	0.174	2.81418429576273e-09	OPC	CSRNP3
STOX2	7.95575804307563e-14	0.294681822704469	0.289	0.129	2.85030943409271e-09	OPC	STOX2
ZNF276	7.99179975436652e-14	0.27990297689681	0.286	0.133	2.86322209799689e-09	OPC	ZNF276
PCDH19	1.19447266382236e-13	0.333438473674593	0.261	0.114	4.27943721267639e-09	OPC	PCDH19
KCND3	1.20536796472978e-13	0.306690964416072	0.322	0.157	4.3184718072374e-09	OPC	KCND3
LRRC37A4P	1.24777764320587e-13	0.25588779840172	0.543	0.369	4.47041296231366e-09	OPC	LRRC37A4P
RAB2A	1.3435861888951e-13	0.487156907341525	0.731	0.608	4.81366623895446e-09	OPC	RAB2A
NDRG4	1.36737018340727e-13	0.455091873290729	0.477	0.292	4.89887715609323e-09	OPC	NDRG4
FOS	1.38493483143916e-13	0.305997895880325	0.977	0.836	4.96180602059709e-09	OPC	FOS
TMEM184B	1.41745248791257e-13	0.30698017187019	0.362	0.193	5.07830702844437e-09	OPC	TMEM184B
INSR	1.44561196687328e-13	0.25785984581584	0.392	0.217	5.17919399371689e-09	OPC	INSR
C1orf21	1.62227796297378e-13	0.424647541656425	0.497	0.325	5.81213525794615e-09	OPC	C1orf21
SRGAP3	1.74310422682872e-13	0.450534941889049	0.462	0.286	6.24501951345926e-09	OPC	SRGAP3
LINC00888	2.03323025822868e-13	0.298926578664739	0.251	0.108	7.28445404615589e-09	OPC	LINC00888
PPP2R1A	2.07825413249724e-13	0.462084247290184	0.734	0.583	7.44576108049788e-09	OPC	PPP2R1A
DNAJB12	2.1942575955034e-13	0.395903765247578	0.269	0.122	7.86136668741005e-09	OPC	DNAJB12
SEL1L3	2.41041952161643e-13	0.372716917618228	0.307	0.146	8.63581002009519e-09	OPC	SEL1L3
ZNF275	2.88031300124653e-13	0.492421395518658	0.334	0.177	1.03192973895659e-08	OPC	ZNF275
KIZ	2.97963442330726e-13	0.543426770115148	0.362	0.197	1.06751362483829e-08	OPC	KIZ
LRCH3	3.10865302095844e-13	0.383418830572373	0.422	0.25	1.11373711781878e-08	OPC	LRCH3
ATP5F1C	3.79166098970102e-13	0.308111101473243	0.704	0.542	1.35843838278018e-08	OPC	ATP5F1C
AKT3	3.87702827042709e-13	0.333319333865399	0.382	0.211	1.38902291844592e-08	OPC	AKT3
NSF	4.43670193513288e-13	0.476469365754884	0.389	0.225	1.58953720230006e-08	OPC	NSF
DCHS1	4.91986585993828e-13	0.524726655314142	0.417	0.244	1.76264034164009e-08	OPC	DCHS1
WRNIP1	5.03749995132586e-13	0.373340663004853	0.362	0.193	1.80478510756152e-08	OPC	WRNIP1
WAC	5.81537593051103e-13	0.406115054848249	0.495	0.317	2.08347473462418e-08	OPC	WAC
BGN	5.87568312798575e-13	0.406887734690959	0.523	0.339	2.10508099426346e-08	OPC	BGN
DGAT1	6.04820887520706e-13	0.491394570322328	0.261	0.121	2.16689179372043e-08	OPC	DGAT1
REV3L	6.27398707921168e-13	0.351244171833546	0.716	0.545	2.24778135086917e-08	OPC	REV3L
MAGED1	6.45887134541978e-13	0.256916495432727	0.807	0.625	2.31401983692354e-08	OPC	MAGED1
QSOX1	8.40552949381428e-13	0.313871539242611	0.312	0.16	3.01144905174884e-08	OPC	QSOX1
ATRN	9.75856301828234e-13	0.640973347522159	0.48	0.33	3.49620037256001e-08	OPC	ATRN
PKP4	1.06138929418746e-12	0.403226801845111	0.289	0.138	3.80263942428542e-08	OPC	PKP4
APLP2	1.14154502996318e-12	0.268246081262547	0.794	0.601	4.08981337884908e-08	OPC	APLP2
NTNG1	1.21478593801681e-12	0.302734105316273	0.329	0.168	4.35221358013284e-08	OPC	NTNG1
YLPM1	1.30174798942604e-12	0.36199297335523	0.533	0.355	4.66377252171668e-08	OPC	YLPM1
ACSL3	1.43230309065793e-12	0.395341700447575	0.653	0.49	5.13151228290016e-08	OPC	ACSL3
PPP2R2A	1.50545739926937e-12	0.370590427160923	0.513	0.341	5.39360222436239e-08	OPC	PPP2R2A
HNRNPKP4	1.68094411538976e-12	0.281939463946888	0.701	0.543	6.02231848220689e-08	OPC	HNRNPKP4
CLCN6	1.75042883209873e-12	0.362871961374812	0.399	0.226	6.27126137676014e-08	OPC	CLCN6
HELZ	1.84526717105917e-12	0.530194997447057	0.462	0.29	6.6110386937537e-08	OPC	HELZ
KIAA1549	1.91411112931074e-12	0.504787854396886	0.251	0.112	6.85768594298159e-08	OPC	KIAA1549
THBS2	2.10070319198575e-12	0.53059181642888	0.548	0.362	7.52618932592735e-08	OPC	THBS2
YPEL3	2.22566235911147e-12	0.283867574650389	0.598	0.416	7.97388053398868e-08	OPC	YPEL3
CREB3L2	2.26217432383692e-12	0.355528292692477	0.379	0.21	8.10469195001053e-08	OPC	CREB3L2
TRIO	2.58984476544273e-12	0.364865009459853	0.603	0.434	9.27863684115166e-08	OPC	TRIO
CELF2	2.62911404993221e-12	0.43929956628482	0.595	0.429	9.41932690669211e-08	OPC	CELF2
ADGRB3	2.68085791005725e-12	0.307630180625951	0.377	0.204	9.6047096343621e-08	OPC	ADGRB3
CD59	2.78561460309275e-12	0.394806116424288	0.688	0.509	9.9800214385004e-08	OPC	CD59
BIN1	2.98873790218078e-12	0.25838622666194	0.312	0.156	1.07077512821431e-07	OPC	BIN1
SLC35B2	3.18702479090958e-12	0.510849685221523	0.435	0.281	1.14181537183918e-07	OPC	SLC35B2
GAB1	3.37626182278788e-12	0.37710019790915	0.46	0.28	1.20961332325021e-07	OPC	GAB1
PDE6D	3.62383642564064e-12	0.315291486318094	0.465	0.293	1.29831187621427e-07	OPC	PDE6D
RUSC2	3.95247956234765e-12	0.432576461443408	0.337	0.181	1.41605485280229e-07	OPC	RUSC2
SMARCB1	4.0035506694736e-12	0.333657552234237	0.472	0.31	1.43435209835231e-07	OPC	SMARCB1
ARHGEF4	4.79369815633639e-12	0.440922303543698	0.344	0.187	1.71743823847064e-07	OPC	ARHGEF4
GNB5	5.23153522459486e-12	0.38259959060354	0.274	0.135	1.8743021249156e-07	OPC	GNB5
CAMTA1	5.72982890954997e-12	0.450386918806906	0.761	0.634	2.05282580342447e-07	OPC	CAMTA1
RBBP6	5.90342470075878e-12	0.39266319043082	0.719	0.572	2.11501996754085e-07	OPC	RBBP6
SPPL3	6.3134919360383e-12	0.36885976155219	0.465	0.296	2.26193475592444e-07	OPC	SPPL3
LRRC8B	7.27360455953557e-12	0.391442934306256	0.324	0.17	2.60591430554481e-07	OPC	LRRC8B
CALCOCO1	7.98795216015306e-12	0.539846378283658	0.437	0.28	2.86184362041804e-07	OPC	CALCOCO1
NSDHL	8.1309022096365e-12	0.388484117218458	0.291	0.148	2.91305833464647e-07	OPC	NSDHL
SNX33	8.72398293395002e-12	0.31301157719651	0.281	0.14	3.12554136574627e-07	OPC	SNX33
LINC00641	8.90822865065867e-12	0.737790587998474	0.291	0.148	3.19155107867148e-07	OPC	LINC00641
NAP1L3	8.91712093492258e-12	0.372252013169196	0.296	0.153	3.19473691735471e-07	OPC	NAP1L3
GPHN	8.99073011231243e-12	0.315761385657124	0.43	0.268	3.22110887733817e-07	OPC	GPHN
RFX7	1.02630963033051e-11	0.263760468227416	0.392	0.231	3.67695951258511e-07	OPC	RFX7
ILDR2	1.03490401289716e-11	0.284040042445675	0.269	0.13	3.70775060700665e-07	OPC	ILDR2
LZTS3	1.03713336797997e-11	0.32013899491048	0.299	0.154	3.71573771746182e-07	OPC	LZTS3
NOMO3	1.10514853414783e-11	0.263047021473471	0.48	0.318	3.95941565329141e-07	OPC	NOMO3
SNX30	1.19800386752433e-11	0.475088198614414	0.314	0.167	4.29208845617943e-07	OPC	SNX30
ACSL4	1.43243548158665e-11	0.28882095639585	0.264	0.128	5.1319865998805e-07	OPC	ACSL4
AKT2	1.91671760526244e-11	0.405085851093381	0.467	0.324	6.86702416437375e-07	OPC	AKT2
CHD9	2.0023574006112e-11	0.452017117324898	0.681	0.526	7.17384585916974e-07	OPC	CHD9
AKAP6	2.04169482227299e-11	0.388204973931263	0.324	0.176	7.31478003975743e-07	OPC	AKAP6
REC8	2.13016800384645e-11	0.279590904570283	0.266	0.131	7.63175290738067e-07	OPC	REC8
SCAP	2.29115808570454e-11	0.329965240779522	0.334	0.182	8.20853207365365e-07	OPC	SCAP
RICTOR	2.46739398332568e-11	0.328514143025179	0.435	0.272	8.8399324240609e-07	OPC	RICTOR
COL6A1	2.84366066451477e-11	0.309026329790278	0.387	0.222	1.01879830627571e-06	OPC	COL6A1
PCNX1	2.89427111839222e-11	0.425185520014822	0.435	0.267	1.03693051358638e-06	OPC	PCNX1
CCDC144B	3.14956037191162e-11	0.299428111495217	0.457	0.292	1.12839299444477e-06	OPC	CCDC144B
RTN3	3.27804740888907e-11	0.273743386567226	0.897	0.793	1.17442604518269e-06	OPC	RTN3
BPTF	3.63562274354598e-11	0.305518906467326	0.688	0.516	1.30253456033022e-06	OPC	BPTF
ALDH6A1	4.11645041497002e-11	0.359065914268228	0.601	0.417	1.47480069017131e-06	OPC	ALDH6A1
MAP1A	4.43727037572198e-11	0.411032623319651	0.613	0.457	1.58974085750991e-06	OPC	MAP1A
TIMP2	4.51224356221931e-11	0.306029541537088	0.52	0.353	1.61660150103631e-06	OPC	TIMP2
PXK	4.57715019788155e-11	0.273198917019961	0.384	0.218	1.63985560139502e-06	OPC	PXK
SNHG14	5.82255199075061e-11	0.272006547959353	0.641	0.487	2.08604570172622e-06	OPC	SNHG14
ACVR2A	5.82589784921735e-11	0.323511804178182	0.289	0.149	2.0872444224391e-06	OPC	ACVR2A
SCARB1	7.28940171302665e-11	0.297742289706514	0.364	0.208	2.61157395172606e-06	OPC	SCARB1
HERC1	7.54477450108272e-11	0.335268852442696	0.412	0.25	2.70306636050291e-06	OPC	HERC1
NOMO2	7.7939859565875e-11	0.319594422067398	0.555	0.395	2.7923513486666e-06	OPC	NOMO2
RUFY3	9.23067384927736e-11	0.349047238477119	0.59	0.436	3.3070735199806e-06	OPC	RUFY3
BCR	9.86259475500905e-11	0.320490960530815	0.394	0.243	3.53347182287709e-06	OPC	BCR
GUCD1	9.95998659495167e-11	0.36246872624238	0.286	0.151	3.56836439737333e-06	OPC	GUCD1
ZMYM2	1.0471201832872e-10	0.317825500531435	0.505	0.336	3.75151748066305e-06	OPC	ZMYM2
POMT1	1.06963189605654e-10	0.434884534412531	0.372	0.222	3.83217019400177e-06	OPC	POMT1
DPF1	1.14357760608661e-10	0.288492245977687	0.296	0.164	4.09709548932651e-06	OPC	DPF1
PARP8	1.15433832844364e-10	0.332308560034897	0.334	0.189	4.13564792931503e-06	OPC	PARP8
ERG28	1.22958903382195e-10	0.299349540302646	0.437	0.289	4.40524863147389e-06	OPC	ERG28
QPRT	1.23129238982386e-10	0.355655203833025	0.299	0.16	4.41135124502195e-06	OPC	QPRT
ABCC5	1.29092158392346e-10	0.561247557297042	0.329	0.193	4.62498475872257e-06	OPC	ABCC5
TTC3	1.52572010516004e-10	0.303071709064324	0.859	0.752	5.46619742075687e-06	OPC	TTC3
CHST3	1.57245027666956e-10	0.374785267172514	0.332	0.191	5.63361760622402e-06	OPC	CHST3
AFF4	1.60314091999959e-10	0.447657864786298	0.653	0.517	5.74357297408252e-06	OPC	AFF4
ANXA7	1.69126466973166e-10	0.40276034585322	0.452	0.296	6.05929393224761e-06	OPC	ANXA7
TMEM97	1.73158728661669e-10	0.354581997691047	0.281	0.147	6.2037577717616e-06	OPC	TMEM97
ZMYND8	1.93777788267914e-10	0.395965109579103	0.472	0.316	6.94247682027455e-06	OPC	ZMYND8
HSD17B12	2.25831312199942e-10	0.356389654940392	0.525	0.378	8.09085842218731e-06	OPC	HSD17B12
MACO1	2.34062739229391e-10	0.270916382197941	0.289	0.155	8.38576575837138e-06	OPC	MACO1
COLGALT2	2.64100201889157e-10	0.278750009834452	0.374	0.222	9.46191793308283e-06	OPC	COLGALT2
AZGP1	2.91519801876977e-10	0.278488529367038	0.279	0.144	1.04442799418465e-05	OPC	AZGP1
NCOR1	3.16343078429797e-10	0.282753143060392	0.673	0.521	1.13336234709043e-05	OPC	NCOR1
ATP6V0E2	3.26520584273599e-10	0.295327559479892	0.666	0.516	1.16982529727702e-05	OPC	ATP6V0E2
NSD3	3.3735160088375e-10	0.42337022822351	0.616	0.492	1.20862958048621e-05	OPC	NSD3
NF1	3.40971741303642e-10	0.35219937809461	0.525	0.366	1.22159945756856e-05	OPC	NF1
KIDINS220	3.84225736896046e-10	0.344299536655324	0.523	0.358	1.37656554757746e-05	OPC	KIDINS220
NOMO1	3.89965902756629e-10	0.282437701731497	0.543	0.385	1.39713083980618e-05	OPC	NOMO1
GABARAPL1	5.3152139135221e-10	0.314838417729823	0.342	0.2	1.90428168879756e-05	OPC	GABARAPL1
SLC9A3R1	5.44492630481933e-10	0.403020907238116	0.377	0.225	1.95075374722762e-05	OPC	SLC9A3R1
PPP2CA	5.55580097472614e-10	0.409003894547665	0.736	0.637	1.99047681521513e-05	OPC	PPP2CA
ZNF280D	5.78402133435775e-10	0.413468659391818	0.427	0.287	2.07224132346035e-05	OPC	ZNF280D
CCDC184	6.27575160076455e-10	0.262928320867086	0.284	0.156	2.24841352600592e-05	OPC	CCDC184
PXDC1	7.66174351087168e-10	0.333534862351166	0.397	0.253	2.74497284764e-05	OPC	PXDC1
ABHD14A	8.3176772949887e-10	0.262720217531555	0.372	0.228	2.9799742444756e-05	OPC	ABHD14A
FNDC4	9.27832863048627e-10	0.344891943185065	0.294	0.164	3.32414679844431e-05	OPC	FNDC4
PANK3	9.45068324163465e-10	0.414318759673006	0.344	0.202	3.38589628498045e-05	OPC	PANK3
EIF4EBP2	9.64022375550993e-10	0.321191308835356	0.533	0.368	3.45380296488654e-05	OPC	EIF4EBP2
TMCC1	1.05631973731724e-09	0.316545956420914	0.344	0.204	3.78447672288648e-05	OPC	TMCC1
ZNF827	1.10784488367859e-09	0.398912406451279	0.374	0.235	3.96907586475528e-05	OPC	ZNF827
UBAP1	1.13351982727155e-09	0.448721522258322	0.382	0.25	4.06106148516579e-05	OPC	UBAP1
PNMA1	1.16255251176176e-09	0.513517809450099	0.533	0.403	4.16507688388886e-05	OPC	PNMA1
OGA	1.2378214049031e-09	0.314811747983075	0.495	0.342	4.43474274734635e-05	OPC	OGA
ATXN10	1.26025685368192e-09	0.388500942498807	0.606	0.465	4.51512222968623e-05	OPC	ATXN10
LRRFIP1	1.27996397809805e-09	0.303559522739758	0.588	0.441	4.58572694433189e-05	OPC	LRRFIP1
ARFGEF1	1.64971106329414e-09	0.417787934687486	0.349	0.216	5.91041982646391e-05	OPC	ARFGEF1
IGF1R	1.66345584222687e-09	0.437911578813826	0.354	0.214	5.95966324594619e-05	OPC	IGF1R
RPS6KA2	1.88046453946434e-09	0.2738642796464	0.266	0.14	6.7371403055389e-05	OPC	RPS6KA2
CBR4	1.89241922621646e-09	0.27747331262316	0.289	0.16	6.77997036176572e-05	OPC	CBR4
STAT1	1.89899526002797e-09	0.43225062093775	0.56	0.417	6.80353031810221e-05	OPC	STAT1
ARID4A	1.90741895115402e-09	0.316594015276342	0.475	0.323	6.8337098762995e-05	OPC	ARID4A
CHD6	1.95843120764186e-09	0.373304581032999	0.508	0.366	7.01647148761849e-05	OPC	CHD6
NFASC	2.13184075118594e-09	0.283635391922708	0.55	0.395	7.63774585927388e-05	OPC	NFASC
OAT	2.17800824105239e-09	0.330829867774879	0.492	0.341	7.80315012521838e-05	OPC	OAT
SPTLC2	2.27626964865131e-09	0.310127315416371	0.256	0.131	8.15519127022304e-05	OPC	SPTLC2
LINC01003	2.53011001229222e-09	0.356329655946945	0.309	0.186	9.06462514103934e-05	OPC	LINC01003
SLC16A2	2.60569637615143e-09	0.273688831318964	0.269	0.146	9.33542840683774e-05	OPC	SLC16A2
GOLM1	2.87999708405261e-09	0.472608178561639	0.568	0.446	0.000103181655530353	OPC	GOLM1
LANCL1	2.97332713710888e-09	0.284418422615781	0.367	0.23	0.0001065253913412	OPC	LANCL1
ELOVL5	3.4092218164739e-09	0.297610284822537	0.704	0.54	0.00012214219001881	OPC	ELOVL5
B4GAT1	3.45340365999682e-09	0.402557920703308	0.48	0.335	0.000123725092926706	OPC	B4GAT1
FBXO7	3.57971689151834e-09	0.409257914871951	0.417	0.277	0.000128250517072428	OPC	FBXO7
ARMCX1	3.75938030029073e-09	0.441766953713765	0.284	0.162	0.000134687318018516	OPC	ARMCX1
TM9SF2	3.85404428022588e-09	0.375312154780089	0.492	0.356	0.000138078844427653	OPC	TM9SF2
MAGI1	4.1182757537754e-09	0.329094899277819	0.43	0.285	0.000147545465430511	OPC	MAGI1
FNDC3A	4.6881354114224e-09	0.453476562184468	0.48	0.347	0.000167961827385031	OPC	FNDC3A
SLC8A1	5.13651268520919e-09	0.403467688052959	0.324	0.192	0.00018402583997299	OPC	SLC8A1
SAMD8	5.29868460367589e-09	0.337873029285141	0.43	0.292	0.000189835973295896	OPC	SAMD8
VDAC2	5.59430519401439e-09	0.299577605555978	0.636	0.506	0.000200427172185953	OPC	VDAC2
AFDN	5.95976532863893e-09	0.344729188908899	0.46	0.325	0.000213520512429147	OPC	AFDN
YTHDF3	5.97467539150020e-09	0.305604655082148	0.485	0.342	0.000214054695251277	OPC	YTHDF3
RBBP7	7.18712962136349e-09	0.375903287559396	0.603	0.467	0.00025749329294459	OPC	RBBP7
PGAP1	8.09366069278127e-09	0.472755374930731	0.442	0.307	0.000289971581640274	OPC	PGAP1
ATP6AP1	8.43901381869455e-09	0.346867849130876	0.626	0.48	0.00030234454808237	OPC	ATP6AP1
RBM26	9.24319345402891e-09	0.272125247724047	0.47	0.327	0.000331155891877494	OPC	RBM26
PGM3	9.57428532178448e-09	0.329834167383239	0.314	0.185	0.000343017920223573	OPC	PGM3
KLHL24	1.11621080889919e-08	0.286148521239791	0.42	0.278	0.000399904846504314	OPC	KLHL24
TERF2IP	1.11722531402744e-08	0.401449443130866	0.641	0.52	0.000400268313256609	OPC	TERF2IP
CFAP20	1.15750085239767e-08	0.31147495847749	0.57	0.43	0.000414697830388512	OPC	CFAP20
INPP1	1.29638082571076e-08	0.297741279055384	0.334	0.204	0.000464454358427396	OPC	INPP1
CELSR2	1.30488162349547e-08	0.296226629507876	0.472	0.331	0.000467499939249721	OPC	CELSR2
SLC39A6	1.37027654773867e-08	0.255802321553349	0.462	0.314	0.000490928978758335	OPC	SLC39A6
ATP2A2	1.4166648130829e-08	0.433709863212006	0.54	0.425	0.00050754850258321	OPC	ATP2A2
BRINP2	1.43160632378805e-08	0.402547385714679	0.276	0.16	0.000512901597623546	OPC	BRINP2
LRRC8D	1.43225232686118e-08	0.50065569216166	0.286	0.168	0.000513133041144554	OPC	LRRC8D
TRIB2	1.54390689675678e-08	0.399722332904561	0.528	0.397	0.000553135523901052	OPC	TRIB2
FLVCR1	1.62129466976306e-08	0.27012369614805	0.264	0.147	0.000580861241336013	OPC	FLVCR1
THYN1	1.80026615862022e-08	0.292425442138381	0.482	0.372	0.000644981356648865	OPC	THYN1
AP2B1	1.85309581504615e-08	0.369153395267911	0.518	0.387	0.000663908637656584	OPC	AP2B1
HECTD4	2.09744322008774e-08	0.465630866251798	0.45	0.324	0.000751450982460834	OPC	HECTD4
ABCA3	2.33935451198503e-08	0.504367389165446	0.347	0.225	0.000838120541008876	OPC	ABCA3
ARGLU1	2.39872358903756e-08	0.26150984621307	0.761	0.682	0.000859390700244487	OPC	ARGLU1
POMT2	2.81513958109399e-08	0.448710449851878	0.299	0.178	0.00100858005771854	OPC	POMT2
ABI1	2.83570700438741e-08	0.289076123508313	0.485	0.345	0.00101594874846188	OPC	ABI1
KLHL7	2.92676415121237e-08	0.392683306884697	0.452	0.312	0.00104857179245485	OPC	KLHL7
RAB10	3.13843219171751e-08	0.346949179771987	0.638	0.499	0.00112440610132663	OPC	RAB10
ANKH	3.24043448953619e-08	0.322172176927202	0.317	0.196	0.00116095046456613	OPC	ANKH
EXOSC10	3.3225087369236e-08	0.361996929679563	0.533	0.403	0.00119035520517762	OPC	EXOSC10
KLHL42	3.45911439924429e-08	0.298301575850803	0.389	0.256	0.00123929691581725	OPC	KLHL42
ARHGEF7	3.5468140021465e-08	0.399374015386143	0.435	0.297	0.00127071705254903	OPC	ARHGEF7
GIT1	3.65094218761035e-08	0.297522446096725	0.324	0.204	0.00130802305755516	OPC	GIT1
EFNA1	4.74213607577753e-08	0.397525931113016	0.389	0.258	0.00169896509186882	OPC	EFNA1
STIM1	4.84477749067748e-08	0.36526572703673	0.284	0.171	0.00173573843158502	OPC	STIM1
STAT5B	5.77639085434683e-08	0.29444620970787	0.251	0.14	0.00206950755138684	OPC	STAT5B
MTMR1	6.0006473879433e-08	0.366816096052385	0.296	0.182	0.00214985193967844	OPC	MTMR1
APP	6.14288225705068e-08	0.341944398905798	0.525	0.386	0.00220081042623355	OPC	APP
6-Mar	6.55310413132991e-08	0.358780099230483	0.829	0.723	0.00234778061713157	OPC	6-Mar
TM9SF3	6.61733997191118e-08	0.270277210548463	0.487	0.349	0.00237079439173662	OPC	TM9SF3
ZNF652	6.78701084257779e-08	0.291476504964943	0.291	0.176	0.00243158237457034	OPC	ZNF652
TCF4	6.9346340274094e-08	0.26378816965003	0.839	0.763	0.00248447133299997	OPC	TCF4
ZNF292	7.16090732763796e-08	0.420411478359599	0.611	0.486	0.00256553826827285	OPC	ZNF292
TTC19	7.25421136356195e-08	0.362588318491513	0.472	0.333	0.00259896630522334	OPC	TTC19
QRICH1	7.32484903611933e-08	0.471284911225135	0.49	0.361	0.00262427366417047	OPC	QRICH1
PNISR	7.62535662051991e-08	0.271668950131013	0.771	0.671	0.00273193651643367	OPC	PNISR
GAL3ST4	8.6955230042479e-08	0.296858703314227	0.294	0.178	0.0031153450267319	OPC	GAL3ST4
MED13	9.97573046735623e-08	0.399735538153671	0.497	0.364	0.00357400495453972	OPC	MED13
APMAP	1.08624678712764e-07	0.383780744212309	0.497	0.384	0.00389169636424219	OPC	APMAP
RGMB	1.13961956634194e-07	0.422870802747621	0.41	0.289	0.00408291502033328	OPC	RGMB
ATP9A	1.15141767994422e-07	0.33851124092615	0.417	0.287	0.00412518412193615	OPC	ATP9A
BMPR2	1.26113346665765e-07	0.461710664843113	0.465	0.349	0.00451826287099435	OPC	BMPR2
TIMM22	1.33556106705476e-07	0.294061483520241	0.264	0.155	0.00478491463493709	OPC	TIMM22
LRATD2	1.33837151010294e-07	0.254894147932562	0.284	0.17	0.00479498360924579	OPC	LRATD2
KMT2A	1.38306536673184e-07	0.372244468878896	0.623	0.517	0.00495510828939015	OPC	KMT2A
SEMA5B	1.40387828249641e-07	0.400360384008231	0.271	0.159	0.0050296747226999	OPC	SEMA5B
FDPS	1.50768427239808e-07	0.259502933153626	0.538	0.417	0.0054015804427206	OPC	FDPS
RBFOX2	1.55232920531981e-07	0.379698324169908	0.415	0.287	0.00556152984389927	OPC	RBFOX2
PPP1R12A	1.55250451631991e-07	0.305958476211867	0.704	0.585	0.00556215793061934	OPC	PPP1R12A
FBXO31	1.58029745675613e-07	0.405477129372045	0.284	0.172	0.0056617316983202	OPC	FBXO31
PRKAR1A	1.58357976254892e-07	0.269861389792871	0.643	0.507	0.005673491215284	OPC	PRKAR1A
SNX14	1.64200841688477e-07	0.338737230397091	0.377	0.255	0.00588282355517307	OPC	SNX14
TOGARAM1	1.76613127115767e-07	0.261442290192546	0.314	0.197	0.00632751850517658	OPC	TOGARAM1
XPNPEP1	2.00323177574214e-07	0.280844318568726	0.279	0.166	0.00717697848295137	OPC	XPNPEP1
CCSER2	2.02039968871906e-07	0.452599887662153	0.405	0.296	0.00723848596477378	OPC	CCSER2
TM7SF3	2.02982848573362e-07	0.416289078350956	0.344	0.226	0.00727226651583786	OPC	TM7SF3
MAP2K4	2.03146862965341e-07	0.265809838400813	0.41	0.281	0.00727814265945928	OPC	MAP2K4
ATP6V1A	2.05103019509767e-07	0.308239570873639	0.372	0.252	0.00734822587997643	OPC	ATP6V1A
RAB30	2.20083654335764e-07	0.296969210082964	0.339	0.215	0.00788493708388742	OPC	RAB30
RPRD2	2.26307010364452e-07	0.27989676505208	0.359	0.236	0.00810790126032724	OPC	RPRD2
TBCD	2.37018850323555e-07	0.338243093736171	0.261	0.155	0.008491674350542	OPC	TBCD
DUSP6	2.40827091714498e-07	0.352917548194044	0.578	0.439	0.00862811221485533	OPC	DUSP6
SELENOI	2.90117076673707e-07	0.332071981041208	0.276	0.168	0.0103940245059889	OPC	SELENOI
ETV1	3.25346219623873e-07	0.287828865876932	0.656	0.508	0.0116561790104645	OPC	ETV1
ITSN2	3.5576119678124e-07	0.290205935382188	0.322	0.205	0.0127458563970815	OPC	ITSN2
RBM23	3.65720402835833e-07	0.297431198605085	0.412	0.286	0.0131026648723994	OPC	RBM23
HPS4	3.65933918449316e-07	0.277879588983814	0.266	0.161	0.0131103144962836	OPC	HPS4
ZMYND11	4.04846322640494e-07	0.306996218311289	0.334	0.223	0.014504429201241	OPC	ZMYND11
CLK1	4.08293702373534e-07	0.277009340443011	0.588	0.462	0.0146279384749366	OPC	CLK1
GOLPH3	4.20423504397058e-07	0.341786484530227	0.611	0.476	0.0150625128920334	OPC	GOLPH3
PLD3	4.94157084311108e-07	0.318846633796993	0.593	0.481	0.0177041658596141	OPC	PLD3
PAFAH1B1	5.12385371993911e-07	0.336077218839159	0.465	0.342	0.0183572307224259	OPC	PAFAH1B1
FAM168A	5.17875088710511e-07	0.312594837133035	0.548	0.417	0.0185539108032315	OPC	FAM168A
SRSF3	5.2767436293733e-07	0.337494233712511	0.791	0.696	0.0189049894009557	OPC	SRSF3
TRIM13	5.34009629094951e-07	0.33016742973905	0.349	0.228	0.0191319629815848	OPC	TRIM13
LINC01278	5.52037890156823e-07	0.410011030862214	0.548	0.44	0.0197778614906485	OPC	LINC01278
RAB5A	5.59204539729638e-07	0.287623233165135	0.578	0.451	0.0200346210448937	OPC	RAB5A
THSD7A	5.849888970884e-07	0.276113042812773	0.317	0.2	0.0209583972159861	OPC	THSD7A
ATP6AP2	6.61621546328699e-07	0.32804035903182	0.638	0.53	0.0237039151403183	OPC	ATP6AP2
PDLIM5	7.10175486952661e-07	0.305700552652861	0.608	0.485	0.025443457171053	OPC	PDLIM5
TARBP1	7.46129102107014e-07	0.343266019420737	0.309	0.2	0.026731567341188	OPC	TARBP1
IP6K1	7.50252684800561e-07	0.339734338237402	0.302	0.193	0.0268793029383497	OPC	IP6K1
EPS8	7.51143111997348e-07	0.252694016436083	0.47	0.358	0.026911204273529	OPC	EPS8
NCOA1	8.45621556344083e-07	0.333733948749994	0.477	0.362	0.0302960834991395	OPC	NCOA1
ACTR1A	8.69146964561404e-07	0.341334229007756	0.389	0.278	0.0311389282993414	OPC	ACTR1A
PTGFRN	8.90897971843738e-07	0.325025445360414	0.349	0.238	0.0319182016372456	OPC	PTGFRN
LPIN1	1.00125888085241e-06	0.332226399476387	0.359	0.244	0.0358721019242994	OPC	LPIN1
ABR	1.00385944956906e-06	0.394739901659966	0.347	0.241	0.0359652724997108	OPC	ABR
SEC24C	1.02786658873586e-06	0.317195727086991	0.291	0.185	0.0368253762746395	OPC	SEC24C
ECD	1.02888928261713e-06	0.309133699774389	0.281	0.173	0.0368620163283238	OPC	ECD
TMEM94	1.0436994568281e-06	0.293587511811475	0.455	0.336	0.0373926204397804	OPC	TMEM94
ZCCHC14	1.06745109491774e-06	0.300319537697078	0.256	0.153	0.0382435703776179	OPC	ZCCHC14
FUBP1	1.24857180307031e-06	0.307972926109603	0.616	0.51	0.0447325819886	OPC	FUBP1
CLPTM1	1.26467222939226e-06	0.378756273874547	0.505	0.395	0.0453094119624364	OPC	CLPTM1
DAG1	1.31374618158654e-06	0.260326121737121	0.671	0.538	0.0470675844477011	OPC	DAG1
RAF1	1.42414851969818e-06	0.287152682112523	0.55	0.435	0.0510229690152267	OPC	RAF1
ARHGAP21	1.43092651372205e-06	0.251924738199172	0.593	0.484	0.05126580420712	OPC	ARHGAP21
PLPP5	1.43717553996702e-06	0.332198356392306	0.349	0.234	0.0514896880703984	OPC	PLPP5
RGS12	1.48308000726686e-06	0.251827131485785	0.359	0.247	0.0531343074203499	OPC	RGS12
MARK3	1.50707165310663e-06	0.337319320800457	0.583	0.472	0.0539938561158511	OPC	MARK3
NOTCH1	1.63294554392586e-06	0.292043716352444	0.558	0.417	0.0585035400022316	OPC	NOTCH1
UBQLN2	1.66792231873937e-06	0.351153661658209	0.362	0.257	0.0597566529134755	OPC	UBQLN2
ARFGAP2	1.69514035769006e-06	0.465628267087982	0.389	0.29	0.0607317935949617	OPC	ARFGAP2
NR3C1	1.70116173658095e-06	0.320960356980647	0.462	0.345	0.0609475215364858	OPC	NR3C1
IVD	1.7060969109051e-06	0.345337587189785	0.46	0.344	0.0611243340269968	OPC	IVD
KIAA2026	1.7493049974334e-06	0.298107592000664	0.352	0.239	0.0626723501430465	OPC	KIAA2026
FOXN3	1.92871132378381e-06	0.281028725847339	0.374	0.267	0.0690999405972024	OPC	FOXN3
ZNF207	1.99016108562999e-06	0.33648150123148	0.598	0.485	0.0713015012148658	OPC	ZNF207
N4BP2L2	2.01886868655992e-06	0.266827625081339	0.606	0.489	0.0723300084333822	OPC	N4BP2L2
LARP4B	2.09302570422306e-06	0.281860678694256	0.374	0.263	0.0749868319051994	OPC	LARP4B
FARP1	2.10418705474557e-06	0.398736214258937	0.342	0.238	0.0753867096103696	OPC	FARP1
HNRNPH3	2.14763795628389e-06	0.283340035147493	0.435	0.325	0.0769434250597829	OPC	HNRNPH3
KMT2E	2.28504158691708e-06	0.273476831670926	0.807	0.708	0.0818661849344782	OPC	KMT2E
PCYOX1	2.63330996637849e-06	0.283565981355201	0.349	0.237	0.0943435961654423	OPC	PCYOX1
SLC25A36	2.86170633065583e-06	0.313953285328019	0.389	0.284	0.102526352708406	OPC	SLC25A36
TNKS2	3.00693505710284e-06	0.281842929561783	0.332	0.224	0.107729462290824	OPC	TNKS2
RBM25	3.03905008657853e-06	0.335071767563235	0.711	0.618	0.108880047451849	OPC	RBM25
SNRNP70	3.04386524239049e-06	0.258567985458063	0.535	0.415	0.109052560039124	OPC	SNRNP70
ITGAV	3.08779534226314e-06	0.269042399664609	0.565	0.458	0.110626443727261	OPC	ITGAV
CPNE2	3.21037265829753e-06	0.382521265628492	0.407	0.31	0.115018021228826	OPC	CPNE2
GALC	3.55505960139899e-06	0.312724484647041	0.317	0.217	0.127367120339322	OPC	GALC
ZNF318	3.8333690433726e-06	0.290191896840111	0.251	0.155	0.13733811271691	OPC	ZNF318
EXOC7	4.15684291862091e-06	0.41984555035968	0.299	0.203	0.148927211245431	OPC	EXOC7
MINDY1	4.70854267879844e-06	0.290044271160496	0.261	0.167	0.168692958553312	OPC	MINDY1
TALDO1	5.04725653039619e-06	0.273265140763134	0.58	0.492	0.180828059714504	OPC	TALDO1
CRK	5.21916632179601e-06	0.366579358024968	0.467	0.362	0.186987071810986	OPC	CRK
FAM120B	5.9309930341083e-06	0.355805305905882	0.611	0.507	0.212489687432998	OPC	FAM120B
CYB5R3	6.2122914146344e-06	0.338380187862562	0.52	0.447	0.222567764512107	OPC	CYB5R3
TAOK1	6.64745401734342e-06	0.30184925375726	0.505	0.39	0.238158335079363	OPC	TAOK1
WAPL	6.79868333336838e-06	0.288008301353656	0.307	0.203	0.243576427784589	OPC	WAPL
RRBP1	6.97156257216844e-06	0.268171762927677	0.467	0.358	0.249770172273079	OPC	RRBP1
SRSF2	7.52320706054648e-06	0.26431012076191	0.643	0.566	0.269533939358199	OPC	SRSF2
MOAP1	7.58409463015325e-06	0.306752321212486	0.299	0.197	0.2717153583145	OPC	MOAP1
DCAF11	7.87492503225475e-06	0.344188766239417	0.261	0.167	0.282134939130591	OPC	DCAF11
USP2	7.91350802123701e-06	0.286325241587344	0.281	0.18	0.283517251876858	OPC	USP2
ARHGAP35	8.350259074635e-06	0.32339006903654	0.422	0.32	0.299164731866948	OPC	ARHGAP35
PAG1	8.53462577362775e-06	0.290646970709595	0.364	0.262	0.305770037591761	OPC	PAG1
GORASP2	9.16175729684508e-06	0.274522114046834	0.389	0.283	0.328238278674069	OPC	GORASP2
ZBTB16	9.9185925272636e-06	0.295668235193829	0.337	0.235	0.355353414474273	OPC	ZBTB16
VPS36	1.00894745741607e-05	0.333333541741408	0.294	0.203	0.361475605568454	OPC	VPS36
HNRNPH2	1.08117515914856e-05	0.331629310777233	0.445	0.344	0.387352624268155	OPC	HNRNPH2
CLTC	1.13907614530595e-05	0.279709329716861	0.603	0.52	0.408096810578763	OPC	CLTC
ARHGEF40	1.17959367026792e-05	0.266591328387136	0.41	0.295	0.422613024246887	OPC	ARHGEF40
DNAJC18	1.2137150386794e-05	0.352554464411138	0.309	0.21	0.434837686907667	OPC	DNAJC18
CCAR1	1.25958202778886e-05	0.266270916246724	0.415	0.311	0.451270453095915	OPC	CCAR1
KIF1BP	1.30993711763764e-05	0.380142950170525	0.261	0.172	0.469311171136037	OPC	KIF1BP
DDHD1	1.34483344396399e-05	0.259344182553068	0.304	0.208	0.481813477968979	OPC	DDHD1
RAB8B	1.34496497348293e-05	0.298407989721095	0.254	0.168	0.481860601049728	OPC	RAB8B
SENP6	1.40222373224775e-05	0.360992869121552	0.442	0.346	0.502374696552402	OPC	SENP6
CTTNBP2NL	1.41020968635185e-05	0.365613099963068	0.337	0.235	0.505235824329276	OPC	CTTNBP2NL
DMPK	1.5752972966592e-05	0.257592709752044	0.362	0.265	0.564381762474091	OPC	DMPK
PWWP3A	1.60032029021336e-05	0.333334359421815	0.525	0.418	0.573346750374741	OPC	PWWP3A
SLC9A9	1.62002523756719e-05	0.2895867719676	0.261	0.168	0.580406441863199	OPC	SLC9A9
IFI44	1.90727649981928e-05	0.256721699429079	0.399	0.303	0.683319951590253	OPC	IFI44
SLC41A3	1.92778524002896e-05	0.314900154837488	0.251	0.164	0.690667617945174	OPC	SLC41A3
IST1	2.07939795344786e-05	0.425153701048673	0.606	0.543	0.744985904781763	OPC	IST1
CAMSAP2	2.23649915211728e-05	0.316807094226475	0.467	0.373	0.801270551229057	OPC	CAMSAP2
VWA5A	2.32965144044505e-05	0.417871286805563	0.299	0.204	0.834644221568247	OPC	VWA5A
CHP1	2.34305522984825e-05	0.324279674065975	0.666	0.607	0.839446397197734	OPC	CHP1
TBL1XR1	2.38736499719277e-05	0.408629818034344	0.671	0.625	0.855321257544253	OPC	TBL1XR1
NUPL2	2.39900623820645e-05	0.383903770052603	0.412	0.323	0.859491964962224	OPC	NUPL2
PCF11	2.58784883375784e-05	0.269381025397855	0.432	0.331	0.927148601670422	OPC	PCF11
ILF3	2.65621616851394e-05	0.354558760615338	0.706	0.616	0.951642566693491	OPC	ILF3
NIN	2.66693373397692e-05	0.305519722687009	0.332	0.234	0.955482348871912	OPC	NIN
CYLD	2.81110494550849e-05	0.332655208036718	0.324	0.231	1	OPC	CYLD
TACC1	2.91658313945066e-05	0.313524294530175	0.467	0.366	1	OPC	TACC1
MAGED2	2.95628782662618e-05	0.282375907759282	0.626	0.523	1	OPC	MAGED2
SGPL1	2.98187344915116e-05	0.277130116034143	0.312	0.22	1	OPC	SGPL1
CIPC	2.98360421945104e-05	0.398082586035824	0.319	0.234	1	OPC	CIPC
DDX1	3.4986725148217e-05	0.33681060925518	0.525	0.422	1	OPC	DDX1
PSD3	3.74896669345655e-05	0.386755909613843	0.437	0.349	1	OPC	PSD3
RB1	3.83047849897259e-05	0.280097695135126	0.309	0.219	1	OPC	RB1
POMGNT2	3.96330502753838e-05	0.488100764911641	0.342	0.258	1	OPC	POMGNT2
POGZ	4.52971402773657e-05	0.255202431822412	0.588	0.514	1	OPC	POGZ
XRN1	4.56501363533152e-05	0.291543769779422	0.364	0.266	1	OPC	XRN1
TSPO	4.89277253898626e-05	0.302809538149517	0.359	0.277	1	OPC	TSPO
SRSF5	5.1969447945715e-05	0.285029371297002	0.704	0.628	1	OPC	SRSF5
LSS	5.855142458158e-05	0.313807952129198	0.354	0.258	1	OPC	LSS
ELP1	6.03547813506851e-05	0.380943159017157	0.472	0.402	1	OPC	ELP1
SSR1	6.1569810817573e-05	0.283696068830386	0.643	0.548	1	OPC	SSR1
BCLAF1	6.54219701638476e-05	0.328481010081323	0.653	0.59	1	OPC	BCLAF1
TET2	6.92499582961637e-05	0.318785555695965	0.259	0.172	1	OPC	TET2
SFSWAP	7.13443278561247e-05	0.253195506542284	0.397	0.314	1	OPC	SFSWAP
G3BP2	7.50641927779417e-05	0.261036722928261	0.369	0.281	1	OPC	G3BP2
TMEM167A	8.86994251281189e-05	0.408298461356673	0.54	0.476	1	OPC	TMEM167A
MAML1	9.44236889680857e-05	0.260235150378537	0.334	0.241	1	OPC	MAML1
XRCC6	9.7341587717822e-05	0.271705902477377	0.588	0.515	1	OPC	XRCC6
CRKL	9.92202894330015e-05	0.349868308683758	0.407	0.314	1	OPC	CRKL
PIEZO1	0.000103740184008435	0.367438887227702	0.299	0.217	1	OPC	PIEZO1
IP6K2	0.000110987782306579	0.263442505203282	0.671	0.608	1	OPC	IP6K2
HMG20A	0.000116670336895093	0.321677706781207	0.274	0.192	1	OPC	HMG20A
PDXDC1	0.00012475647999097	0.285204591766334	0.349	0.262	1	OPC	PDXDC1
MYO9B	0.000132002718233019	0.311330633981628	0.357	0.273	1	OPC	MYO9B
PPP2R5C	0.000139576844728402	0.288305230951465	0.45	0.366	1	OPC	PPP2R5C
ACLY	0.000143013851484	0.351631018763514	0.445	0.356	1	OPC	ACLY
SPART	0.000153039553191337	0.263036117485558	0.394	0.303	1	OPC	SPART
PPRC1	0.000160125501408139	0.476779716984231	0.317	0.245	1	OPC	PPRC1
PCIF1	0.000189717673327726	0.497869131575435	0.369	0.292	1	OPC	PCIF1
FCGRT	0.000195351336239634	0.345501499375072	0.462	0.385	1	OPC	FCGRT
DMXL2	0.000204676732379094	0.255792039136848	0.284	0.205	1	OPC	DMXL2
RBL2	0.000209959147681828	0.3248818474461	0.324	0.242	1	OPC	RBL2
PI4KA	0.000213193579791639	0.263451522372914	0.352	0.267	1	OPC	PI4KA
CYB5D2	0.000220054190699945	0.276026739915094	0.299	0.222	1	OPC	CYB5D2
SLC25A29	0.00022385421612994	0.289751933540283	0.304	0.223	1	OPC	SLC25A29
PARP14	0.000242400781005192	0.305834197084383	0.319	0.237	1	OPC	PARP14
PFKM	0.00027067856091849	0.280315617967536	0.462	0.374	1	OPC	PFKM
PXDN	0.000275898936916912	0.299339908106339	0.299	0.222	1	OPC	PXDN
IL6ST	0.000282701073641214	0.281257817166944	0.595	0.513	1	OPC	IL6ST
POLR3E	0.000294551245324935	0.274161095906122	0.284	0.203	1	OPC	POLR3E
KPNA6	0.000296100669884612	0.374415245618694	0.528	0.465	1	OPC	KPNA6
SDHA	0.000319764358664056	0.364872400852367	0.558	0.524	1	OPC	SDHA
CCDC115	0.000329049483944926	0.34312907332079	0.289	0.223	1	OPC	CCDC115
ZNF91	0.000338072524436719	0.311127129653466	0.485	0.41	1	OPC	ZNF91
THAP11	0.000341030530797809	0.273040495533642	0.274	0.203	1	OPC	THAP11
AGPAT4	0.000346832916206386	0.284379708999447	0.254	0.178	1	OPC	AGPAT4
MPST	0.000374533801810837	0.299091038234275	0.281	0.213	1	OPC	MPST
ACIN1	0.000378426313086886	0.2773352436094	0.523	0.437	1	OPC	ACIN1
VPS13C	0.000384765902921931	0.291312470797913	0.485	0.401	1	OPC	VPS13C
KIAA0319L	0.000388900415696617	0.254486320619178	0.387	0.303	1	OPC	KIAA0319L
MARF1	0.000389007597691625	0.281016719583187	0.271	0.194	1	OPC	MARF1
FIP1L1	0.000409449526806777	0.330203840612503	0.286	0.214	1	OPC	FIP1L1
SLC27A1	0.000440572653200933	0.267731343059276	0.271	0.202	1	OPC	SLC27A1
ZBED6	0.000468122338090462	0.433331929161192	0.274	0.201	1	OPC	ZBED6
WDR6	0.000482806710226056	0.428038425390668	0.399	0.344	1	OPC	WDR6
TRIP12	0.000541075809635601	0.302629286393713	0.477	0.406	1	OPC	TRIP12
CLASP1	0.000542814637040188	0.335464725053654	0.417	0.344	1	OPC	CLASP1
RAB9A	0.000545160934787418	0.337265738887694	0.415	0.349	1	OPC	RAB9A
ARIH1	0.000592818836636924	0.274220254148095	0.307	0.239	1	OPC	ARIH1
OXR1	0.000597646130569423	0.254787837341431	0.309	0.233	1	OPC	OXR1
VPS51	0.000632598737522757	0.357411522481131	0.319	0.248	1	OPC	VPS51
UBR1	0.000653687426116571	0.250295342777986	0.359	0.282	1	OPC	UBR1
TLE4	0.000706014425258086	0.348437909552222	0.435	0.386	1	OPC	TLE4
RBM5	0.000795738897764793	0.372079261301801	0.505	0.433	1	OPC	RBM5
INTS10	0.00082886117985973	0.331933715977734	0.447	0.373	1	OPC	INTS10
SCAPER	0.000856063850573305	0.261526796994649	0.347	0.269	1	OPC	SCAPER
PJA1	0.000858409947793047	0.301770238962602	0.296	0.226	1	OPC	PJA1
EIF4G3	0.000900406150792891	0.272156535772326	0.555	0.491	1	OPC	EIF4G3
MYO6	0.000937364231502105	0.262779898756995	0.477	0.414	1	OPC	MYO6
SLC25A44	0.00100467938191554	0.28526209791572	0.327	0.259	1	OPC	SLC25A44
MTCH2	0.00107394532038827	0.26018342506471	0.472	0.416	1	OPC	MTCH2
ASAH1	0.00117846178155317	0.290636124854827	0.543	0.467	1	OPC	ASAH1
LRRC58	0.0012010355033479	0.284668290499685	0.487	0.443	1	OPC	LRRC58
CPT1C	0.00124168069482911	0.280148169769187	0.324	0.263	1	OPC	CPT1C
SLC39A9	0.00136526526990152	0.269402684514355	0.367	0.297	1	OPC	SLC39A9
ATP6V1B2	0.00145082408410533	0.326450074491824	0.367	0.296	1	OPC	ATP6V1B2
ATG13	0.00147601414234061	0.252046169603366	0.379	0.307	1	OPC	ATG13
SLC25A1	0.00154493051782475	0.323771894282588	0.389	0.336	1	OPC	SLC25A1
PSMC5	0.00160162005514478	0.266883449557351	0.538	0.495	1	OPC	PSMC5
ATMIN	0.00165800482764374	0.389404684178673	0.344	0.274	1	OPC	ATMIN
SHPRH	0.00167062209207247	0.320341121711345	0.271	0.205	1	OPC	SHPRH
PNP	0.00173798353564977	0.344947130284396	0.254	0.193	1	OPC	PNP
CEP85L	0.00178669250703088	0.345168279567969	0.364	0.302	1	OPC	CEP85L
HCFC1	0.00180169756698963	0.258170899373501	0.503	0.433	1	OPC	HCFC1
CDC42SE1	0.00182319815759414	0.263845033687147	0.284	0.219	1	OPC	CDC42SE1
CPNE3	0.00198139157767772	0.272414787071067	0.508	0.463	1	OPC	CPNE3
KLHDC2	0.0019893361873466	0.251846947851218	0.387	0.322	1	OPC	KLHDC2
AMFR	0.00214977026948676	0.343170703325825	0.367	0.302	1	OPC	AMFR
RNF24	0.00253402990702017	0.252650176835851	0.467	0.387	1	OPC	RNF24
POGK	0.00264231353905149	0.340385660119962	0.339	0.276	1	OPC	POGK
ADAM22	0.00270763167723385	0.307179662947896	0.286	0.222	1	OPC	ADAM22
ZC3HAV1	0.00272059513445503	0.250666964401344	0.437	0.366	1	OPC	ZC3HAV1
PSEN1	0.0028442146349308	0.438685337493526	0.367	0.3	1	OPC	PSEN1
HNRNPM	0.00325250321355886	0.263772292840009	0.54	0.5	1	OPC	HNRNPM
AKAP13	0.00339408260523746	0.409180387964296	0.435	0.388	1	OPC	AKAP13
KMT5B	0.00361339566790701	0.28098470412572	0.309	0.251	1	OPC	KMT5B
RLF	0.00407701364571019	0.334582309778571	0.279	0.222	1	OPC	RLF
TUBG2	0.00408313120411065	0.298023316806307	0.447	0.414	1	OPC	TUBG2
ZC3H7A	0.00452929241777333	0.26560655513517	0.344	0.278	1	OPC	ZC3H7A
PROSER1	0.00464583504336536	0.27995009891961	0.251	0.192	1	OPC	PROSER1
KLHDC3	0.00473016885047356	0.360040914753389	0.344	0.288	1	OPC	KLHDC3
SLC11A2	0.00477129637364853	0.323268632920521	0.317	0.257	1	OPC	SLC11A2
ZNF451	0.00503820296866392	0.377054642185555	0.389	0.327	1	OPC	ZNF451
KLHL9	0.00506435525006736	0.296727379938944	0.324	0.26	1	OPC	KLHL9
ACAD8	0.00516455370398129	0.327078169274448	0.296	0.245	1	OPC	ACAD8
RNF139	0.00610551562968876	0.360884263693012	0.266	0.217	1	OPC	RNF139
ULK2	0.00711186021669925	0.266835486986022	0.309	0.251	1	OPC	ULK2
RTCB	0.00824921820128019	0.30675168722418	0.319	0.263	1	OPC	RTCB
PTGES2	0.0083420210537936	0.275766367631959	0.289	0.236	1	OPC	PTGES2
NIPBL	0.00837784251833342	0.310615663838412	0.51	0.468	1	OPC	NIPBL
AGO3	0.00859660792013781	0.251331331949067	0.379	0.333	1	OPC	AGO3
[truncated: 1,493 more rows]
