# Supplementary material for: Improved Prognostic Prediction of Glioblastoma using a PAS Detected from Single-cell RNA-seq
Source: J Cancer. 2020 Apr 6;11(13):3751–61. doi: 10.7150/jca.44034 (PMC7171486; doi:10.7150/jca.44034)
Supplement: Supplementary file 3 — Supplementary table 2. [file jcav11p3751s3.csv]

	cell_type	cluster
SRR3935337	Neoplastic	0
SRR3935339	Neoplastic	0
SRR3935340	Neoplastic	0
SRR3935341	Neoplastic	0
SRR3935342	Neoplastic	0
SRR3935343	Neoplastic	0
SRR3935344	Neoplastic	0
SRR3935345	Neoplastic	0
SRR3935346	Neoplastic	0
SRR3935348	Neoplastic	0
SRR3935350	Neoplastic	0
SRR3935351	Neoplastic	0
SRR3935352	Neoplastic	0
SRR3935353	Neoplastic	0
SRR3935354	Neoplastic	0
SRR3935355	Neoplastic	0
SRR3935356	Neoplastic	0
SRR3935358	Neoplastic	0
SRR3935359	Neoplastic	0
SRR3935360	Neoplastic	0
SRR3935362	Neoplastic	0
SRR3935363	Neoplastic	0
SRR3935364	Neoplastic	0
SRR3935365	Neoplastic	0
SRR3935366	Neoplastic	0
SRR3935367	Neoplastic	0
SRR3935368	Neoplastic	0
SRR3935369	Neoplastic	0
SRR3935370	Neoplastic	0
SRR3935509	Neoplastic	0
SRR3935533	Neoplastic	2
SRR3935534	Neoplastic	2
SRR3935535	Neoplastic	2
SRR3935536	Neoplastic	2
SRR3935537	Neoplastic	2
SRR3935538	Neoplastic	2
SRR3935539	Neoplastic	2
SRR3935540	Neoplastic	2
SRR3935541	Neoplastic	2
SRR3935542	Neoplastic	2
SRR3935543	Neoplastic	2
SRR3935544	Neoplastic	2
SRR3935545	Neoplastic	2
SRR3935546	Neoplastic	2
SRR3935547	Neoplastic	2
SRR3935548	Neoplastic	2
SRR3935549	Neoplastic	2
SRR3935550	Neoplastic	2
SRR3935551	Neoplastic	2
SRR3935552	Neoplastic	2
SRR3935553	Neoplastic	2
SRR3935554	Neoplastic	2
SRR3935555	Neoplastic	2
SRR3935556	Neoplastic	2
SRR3935557	Neoplastic	2
SRR3935558	Neoplastic	2
SRR3935559	Neoplastic	2
SRR3935560	Neoplastic	2
SRR3935561	Neoplastic	2
SRR3935562	Neoplastic	2
SRR3935563	Neoplastic	2
SRR3935564	Neoplastic	2
SRR3935565	Neoplastic	2
SRR3935566	Neoplastic	2
SRR3935567	Neoplastic	2
SRR3935568	Neoplastic	2
SRR3935569	Neoplastic	2
SRR3935570	Neoplastic	2
SRR3935571	Neoplastic	2
SRR3935572	Neoplastic	2
SRR3935573	Neoplastic	2
SRR3935574	Neoplastic	2
SRR3935575	Neoplastic	2
SRR3935576	Neoplastic	2
SRR3935577	Neoplastic	2
SRR3935578	Neoplastic	2
SRR3935579	Neoplastic	2
SRR3935580	Neoplastic	2
SRR3935581	Neoplastic	2
SRR3935582	Neoplastic	2
SRR3935583	Neoplastic	2
SRR3935584	Neoplastic	2
SRR3935585	Neoplastic	2
SRR3935586	Neoplastic	0
SRR3935587	Neoplastic	2
SRR3935588	Neoplastic	2
SRR3935589	Neoplastic	2
SRR3935590	Neoplastic	2
SRR3935591	Neoplastic	2
SRR3935592	Neoplastic	2
SRR3935593	Neoplastic	2
SRR3935594	Neoplastic	2
SRR3935595	Neoplastic	2
SRR3935596	Neoplastic	2
SRR3935597	Neoplastic	2
SRR3935598	Neoplastic	2
SRR3935599	Neoplastic	2
SRR3935600	Neoplastic	2
SRR3935601	Neoplastic	2
SRR3935602	Neoplastic	2
SRR3935603	Neoplastic	2
SRR3935604	Neoplastic	2
SRR3935605	Neoplastic	2
SRR3935606	Neoplastic	2
SRR3935607	Neoplastic	2
SRR3935608	Neoplastic	2
SRR3935609	Neoplastic	2
SRR3935610	Neoplastic	2
SRR3935611	Neoplastic	2
SRR3935612	Neoplastic	2
SRR3935613	Neoplastic	2
SRR3935614	Neoplastic	2
SRR3935615	Neoplastic	2
SRR3935616	Neoplastic	2
SRR3935617	Neoplastic	2
SRR3935618	Neoplastic	2
SRR3935619	Neoplastic	2
SRR3935620	Neoplastic	2
SRR3935636	Neoplastic	2
SRR3935652	Neoplastic	2
SRR3935653	Neoplastic	2
SRR3935668	Neoplastic	2
SRR3935688	Neoplastic	2
SRR3935689	Neoplastic	2
SRR3935690	Neoplastic	2
SRR3935691	Neoplastic	2
SRR3935692	Neoplastic	2
SRR3935693	Neoplastic	2
SRR3935694	Neoplastic	2
SRR3935695	Neoplastic	2
SRR3935697	Neoplastic	2
SRR3935698	Neoplastic	2
SRR3935699	Neoplastic	2
SRR3935700	Neoplastic	2
SRR3935701	Neoplastic	2
SRR3935702	Neoplastic	2
SRR3935704	Neoplastic	2
SRR3935705	Neoplastic	2
SRR3935706	Neoplastic	2
SRR3935707	Neoplastic	2
SRR3935708	Neoplastic	2
SRR3935710	Neoplastic	2
SRR3935711	Neoplastic	2
SRR3935712	Neoplastic	2
SRR3935713	Neoplastic	2
SRR3935714	Neoplastic	2
SRR3935715	Neoplastic	2
SRR3935716	Neoplastic	2
SRR3935717	Neoplastic	2
SRR3935719	Neoplastic	2
SRR3935722	Neoplastic	2
SRR3935723	Neoplastic	2
SRR3935724	Neoplastic	2
SRR3935726	Neoplastic	2
SRR3935727	Neoplastic	2
SRR3935728	Neoplastic	2
SRR3935729	Neoplastic	0
SRR3935730	Neoplastic	2
SRR3935731	Neoplastic	2
SRR3935732	Neoplastic	2
SRR3935733	Neoplastic	2
SRR3935734	Neoplastic	2
SRR3935735	Neoplastic	2
SRR3935737	Neoplastic	2
SRR3935738	Neoplastic	2
SRR3935739	Neoplastic	2
SRR3935741	Neoplastic	2
SRR3935742	Neoplastic	2
SRR3935746	Neoplastic	2
SRR3935747	Neoplastic	2
SRR3935748	Neoplastic	2
SRR3935749	Neoplastic	2
SRR3935750	Neoplastic	2
SRR3935751	Neoplastic	2
SRR3935752	Neoplastic	2
SRR3935753	Neoplastic	2
SRR3935755	Neoplastic	2
SRR3935757	Neoplastic	2
SRR3935758	Neoplastic	2
SRR3935759	Neoplastic	2
SRR3935760	Neoplastic	2
SRR3935761	Neoplastic	2
SRR3935762	Neoplastic	2
SRR3935763	Neoplastic	2
SRR3935764	Neoplastic	2
SRR3935765	Neoplastic	2
SRR3935767	Neoplastic	2
SRR3935768	Neoplastic	2
SRR3935769	Neoplastic	0
SRR3935770	Neoplastic	2
SRR3935771	Neoplastic	0
SRR3935773	Neoplastic	2
SRR3935774	Neoplastic	2
SRR3935775	Neoplastic	2
SRR3935778	Neoplastic	2
SRR3935780	Neoplastic	2
SRR3935782	Neoplastic	2
SRR3935783	Neoplastic	0
SRR3935784	Neoplastic	2
SRR3935785	Neoplastic	2
SRR3935786	Neoplastic	2
SRR3935788	Neoplastic	2
SRR3935789	Neoplastic	2
SRR3935792	Neoplastic	2
SRR3935793	Neoplastic	2
SRR3935794	Neoplastic	2
SRR3935795	Neoplastic	2
SRR3935796	Neoplastic	2
SRR3935798	Neoplastic	2
SRR3935799	Neoplastic	2
SRR3935801	Neoplastic	0
SRR3935802	Neoplastic	2
SRR3935804	Neoplastic	2
SRR3935805	Neoplastic	2
SRR3935806	Neoplastic	2
SRR3935808	Neoplastic	2
SRR3935809	Neoplastic	2
SRR3935814	Neoplastic	2
SRR3935847	Neoplastic	2
SRR3935922	Neoplastic	2
SRR3935925	Neoplastic	2
SRR3935926	Neoplastic	2
SRR3935927	Neoplastic	2
SRR3935928	Neoplastic	2
SRR3935930	Neoplastic	2
SRR3935931	Neoplastic	2
SRR3935932	Neoplastic	2
SRR3935933	Neoplastic	2
SRR3935934	Neoplastic	2
SRR3935936	Neoplastic	2
SRR3935937	Neoplastic	2
SRR3935938	Neoplastic	2
SRR3935939	Neoplastic	2
SRR3935940	Neoplastic	2
SRR3935941	Neoplastic	2
SRR3935942	Neoplastic	2
SRR3935943	Neoplastic	2
SRR3935944	Neoplastic	2
SRR3935945	Neoplastic	2
SRR3935946	Neoplastic	2
SRR3935947	Neoplastic	2
SRR3935949	Neoplastic	2
SRR3935950	Neoplastic	2
SRR3935951	Neoplastic	2
SRR3935952	Neoplastic	2
SRR3935953	Neoplastic	2
SRR3935954	Neoplastic	2
SRR3935955	Neoplastic	2
SRR3935956	Neoplastic	2
SRR3935957	Neoplastic	2
SRR3935958	Neoplastic	2
SRR3935959	Neoplastic	2
SRR3935960	Neoplastic	2
SRR3935961	Neoplastic	2
SRR3935962	Neoplastic	2
SRR3935963	Neoplastic	2
SRR3935964	Neoplastic	2
SRR3935965	Neoplastic	2
SRR3935966	Neoplastic	2
SRR3935967	Neoplastic	2
SRR3935968	Neoplastic	2
SRR3935969	Neoplastic	2
SRR3935970	Neoplastic	2
SRR3935971	Neoplastic	2
SRR3935972	Neoplastic	2
SRR3935973	Neoplastic	2
SRR3935974	Neoplastic	2
SRR3935975	Neoplastic	2
SRR3935976	Neoplastic	2
SRR3935977	Neoplastic	2
SRR3935978	Neoplastic	2
SRR3935979	Neoplastic	2
SRR3935980	Neoplastic	2
SRR3935981	Neoplastic	2
SRR3935982	Neoplastic	2
SRR3935983	Neoplastic	2
SRR3935984	Neoplastic	2
SRR3935985	Neoplastic	2
SRR3935986	Neoplastic	2
SRR3935987	Neoplastic	2
SRR3935988	Neoplastic	2
SRR3935989	Neoplastic	2
SRR3935990	Neoplastic	2
SRR3935991	Neoplastic	2
SRR3935992	Neoplastic	2
SRR3935993	Neoplastic	2
SRR3935995	Neoplastic	2
SRR3935996	Neoplastic	2
SRR3935997	Neoplastic	0
SRR3935998	Neoplastic	2
SRR3935999	Neoplastic	2
SRR3936000	Neoplastic	2
SRR3936001	Neoplastic	2
SRR3936002	Neoplastic	2
SRR3936003	Neoplastic	2
SRR3936004	Neoplastic	2
SRR3936005	Neoplastic	2
SRR3936006	Neoplastic	2
SRR3936018	Neoplastic	0
SRR3936043	Neoplastic	0
SRR3936058	Neoplastic	0
SRR3936063	Neoplastic	0
SRR3936065	Neoplastic	0
SRR3936070	Neoplastic	0
SRR3936074	Neoplastic	0
SRR3936088	Neoplastic	0
SRR3936091	Neoplastic	0
SRR3936109	Neoplastic	0
SRR3936115	Neoplastic	0
SRR3936117	Neoplastic	0
SRR3936134	Neoplastic	0
SRR3936137	Neoplastic	0
SRR3936144	Neoplastic	0
SRR3936150	Neoplastic	0
SRR3936151	Neoplastic	0
SRR3936158	Neoplastic	0
SRR3936161	Neoplastic	0
SRR3936163	Neoplastic	0
SRR3936169	Neoplastic	0
SRR3936170	Neoplastic	0
SRR3936194	Neoplastic	0
SRR3936240	Neoplastic	0
SRR3936266	Neoplastic	0
SRR3937008	Neoplastic	0
SRR3937009	Neoplastic	0
SRR3937013	Neoplastic	0
SRR3937016	Neoplastic	0
SRR3937017	Neoplastic	0
SRR3937018	Neoplastic	0
SRR3937022	Neoplastic	0
SRR3937025	Neoplastic	0
SRR3937026	Neoplastic	0
SRR3937030	Neoplastic	0
SRR3937035	Neoplastic	0
SRR3937043	Neoplastic	0
SRR3937048	Neoplastic	0
SRR3937059	Neoplastic	0
SRR3937060	Neoplastic	0
SRR3937061	Neoplastic	0
SRR3934349	Neoplastic	0
SRR3934351	Neoplastic	0
SRR3934352	Neoplastic	0
SRR3934353	Neoplastic	0
SRR3934354	Neoplastic	0
SRR3934355	Neoplastic	0
SRR3934357	Neoplastic	0
SRR3934358	Neoplastic	0
SRR3934360	Neoplastic	0
SRR3934361	Neoplastic	0
SRR3934362	Neoplastic	0
SRR3934363	Neoplastic	0
SRR3934364	Neoplastic	0
SRR3934366	Neoplastic	0
SRR3934367	Neoplastic	0
SRR3934368	Neoplastic	0
SRR3934369	Neoplastic	0
SRR3934370	Neoplastic	0
SRR3934371	Neoplastic	0
SRR3934372	Neoplastic	0
SRR3934373	Neoplastic	0
SRR3934374	Neoplastic	0
SRR3934375	Neoplastic	0
SRR3934376	Neoplastic	0
SRR3934377	Neoplastic	0
SRR3934378	Neoplastic	0
SRR3934379	Neoplastic	0
SRR3934380	Neoplastic	0
SRR3934381	Neoplastic	0
SRR3934382	Neoplastic	0
SRR3934383	Neoplastic	0
SRR3934384	Neoplastic	0
SRR3934385	Neoplastic	0
SRR3934386	Neoplastic	0
SRR3934387	Neoplastic	0
SRR3934388	Neoplastic	0
SRR3934390	Neoplastic	0
SRR3934391	Neoplastic	0
SRR3934392	Neoplastic	0
SRR3934393	Neoplastic	0
SRR3934394	Neoplastic	0
SRR3934395	Neoplastic	0
SRR3934396	Neoplastic	0
SRR3934397	Neoplastic	0
SRR3934398	Neoplastic	0
SRR3934399	Neoplastic	2
SRR3934400	Neoplastic	0
SRR3937064	Neoplastic	0
SRR3937066	Neoplastic	0
SRR3937073	Neoplastic	0
SRR3937076	Neoplastic	0
SRR3937077	Neoplastic	0
SRR3937078	Neoplastic	0
SRR3937082	Neoplastic	0
SRR3937088	Neoplastic	0
SRR3937093	Neoplastic	3
SRR3937098	Neoplastic	2
SRR3937102	Neoplastic	0
SRR3937105	Neoplastic	0
SRR3937106	Neoplastic	0
SRR3937107	Neoplastic	0
SRR3937110	Neoplastic	0
SRR3937114	Neoplastic	0
SRR3937117	Neoplastic	0
SRR3937120	Neoplastic	0
SRR3937122	Neoplastic	0
SRR3937127	Neoplastic	0
SRR3937130	Neoplastic	0
SRR3937131	Neoplastic	0
SRR3937132	Neoplastic	0
SRR3937133	Neoplastic	0
SRR3937135	Neoplastic	0
SRR3937136	Neoplastic	0
SRR3937138	Neoplastic	0
SRR3937140	Neoplastic	0
SRR3937142	Neoplastic	0
SRR3937148	Neoplastic	0
SRR3937156	Neoplastic	0
SRR3937159	Neoplastic	0
SRR3937162	Neoplastic	0
SRR3937164	Neoplastic	0
SRR3937166	Neoplastic	0
SRR3937173	Neoplastic	0
SRR3937174	Neoplastic	0
SRR3937179	Neoplastic	0
SRR3937184	Neoplastic	0
SRR3937189	Neoplastic	0
SRR3937197	Neoplastic	0
SRR3937202	Neoplastic	0
SRR3937203	Neoplastic	0
SRR3937213	Neoplastic	0
SRR3937223	Neoplastic	0
SRR3937330	Neoplastic	0
SRR3937350	Neoplastic	0
SRR3937357	Neoplastic	0
SRR3937358	Neoplastic	0
SRR3937359	Neoplastic	0
SRR3937360	Neoplastic	0
SRR3937361	Neoplastic	2
SRR3937362	Neoplastic	3
SRR3937363	Neoplastic	0
SRR3937364	Neoplastic	2
SRR3937365	Neoplastic	0
SRR3937366	Neoplastic	2
SRR3937367	Neoplastic	0
SRR3937368	Neoplastic	0
SRR3937369	Neoplastic	0
SRR3937370	Neoplastic	0
SRR3937371	Neoplastic	2
SRR3937372	Neoplastic	2
SRR3937373	Neoplastic	0
SRR3937374	Neoplastic	0
SRR3937375	Neoplastic	0
SRR3937376	Neoplastic	0
SRR3937377	Neoplastic	0
SRR3937378	Neoplastic	0
SRR3937379	Neoplastic	0
SRR3937380	Neoplastic	0
SRR3937381	Neoplastic	0
SRR3937382	Neoplastic	3
SRR3937383	Neoplastic	0
SRR3937384	Neoplastic	0
SRR3937385	Neoplastic	0
SRR3937387	Neoplastic	0
SRR3937388	Neoplastic	0
SRR3937389	Neoplastic	0
SRR3937390	Neoplastic	0
SRR3937391	Neoplastic	0
SRR3937392	Neoplastic	0
SRR3937393	Neoplastic	0
SRR3937394	Neoplastic	0
SRR3937395	Neoplastic	0
SRR3937396	Neoplastic	0
SRR3937397	Neoplastic	0
SRR3937398	Neoplastic	0
SRR3937399	Neoplastic	0
SRR3937400	Neoplastic	0
SRR3937401	Neoplastic	0
SRR3937402	Neoplastic	0
SRR3937403	Neoplastic	0
SRR3937404	Neoplastic	3
SRR3937405	Neoplastic	0
SRR3937406	Neoplastic	0
SRR3937408	Neoplastic	0
SRR3937410	Neoplastic	0
SRR3937418	Neoplastic	0
SRR3937423	Neoplastic	0
SRR3937425	Neoplastic	0
SRR3937430	Neoplastic	0
SRR3937433	Neoplastic	0
SRR3937437	Neoplastic	0
SRR3937438	Neoplastic	0
SRR3937442	Neoplastic	0
SRR3937467	Neoplastic	0
SRR3937469	Neoplastic	0
SRR3937475	Neoplastic	0
SRR3937483	Neoplastic	0
SRR3937484	Neoplastic	2
SRR3937491	Neoplastic	0
SRR3937493	Neoplastic	0
SRR3937498	Neoplastic	0
SRR3937502	Neoplastic	0
SRR3937507	Neoplastic	0
SRR3937514	Neoplastic	0
SRR3937528	Neoplastic	0
SRR3937529	Neoplastic	0
SRR3937533	Neoplastic	0
SRR3937540	Neoplastic	2
SRR3937544	Neoplastic	0
SRR3937552	Neoplastic	3
SRR3937554	Neoplastic	3
SRR3937555	Neoplastic	3
SRR3937556	Neoplastic	3
SRR3937557	Neoplastic	3
SRR3937558	Neoplastic	3
SRR3937559	Neoplastic	3
SRR3937560	Neoplastic	3
SRR3937561	Neoplastic	3
SRR3937563	Neoplastic	3
SRR3937564	Neoplastic	3
SRR3937565	Neoplastic	3
SRR3937568	Neoplastic	3
SRR3937570	Neoplastic	3
SRR3937571	Neoplastic	3
SRR3937572	Neoplastic	0
SRR3937573	Neoplastic	3
SRR3937575	Neoplastic	3
SRR3937576	Neoplastic	3
SRR3937577	Neoplastic	3
SRR3937579	Neoplastic	3
SRR3937582	Neoplastic	3
SRR3937585	Neoplastic	3
SRR3937587	Neoplastic	3
SRR3937589	Neoplastic	3
SRR3937591	Neoplastic	3
SRR3937592	Neoplastic	3
SRR3937593	Neoplastic	3
SRR3937594	Neoplastic	3
SRR3937595	Neoplastic	3
SRR3937596	Neoplastic	0
SRR3937597	Neoplastic	3
SRR3937598	Neoplastic	0
SRR3937599	Neoplastic	0
SRR3937601	Neoplastic	3
SRR3937604	Neoplastic	3
SRR3937606	Neoplastic	3
SRR3937607	Neoplastic	3
SRR3937608	Neoplastic	3
SRR3937609	Neoplastic	3
SRR3937611	Neoplastic	3
SRR3937613	Neoplastic	3
SRR3937614	Neoplastic	3
SRR3937615	Neoplastic	3
SRR3937618	Neoplastic	3
SRR3937620	Neoplastic	3
SRR3937621	Neoplastic	3
SRR3937622	Neoplastic	3
SRR3937623	Neoplastic	3
SRR3937624	Neoplastic	3
SRR3937626	Neoplastic	3
SRR3937627	Neoplastic	3
SRR3937631	Neoplastic	3
SRR3937632	Neoplastic	3
SRR3937634	Neoplastic	3
SRR3937635	Neoplastic	3
SRR3937636	Neoplastic	3
SRR3937637	Neoplastic	3
SRR3937639	Neoplastic	3
SRR3937640	Neoplastic	3
SRR3937641	Neoplastic	3
SRR3937642	Neoplastic	0
SRR3937643	Neoplastic	3
SRR3937644	Neoplastic	3
SRR3937645	Neoplastic	3
SRR3937646	Neoplastic	3
SRR3937648	Neoplastic	3
SRR3937649	Neoplastic	3
SRR3937651	Neoplastic	3
SRR3937653	Neoplastic	3
SRR3937654	Neoplastic	3
SRR3937655	Neoplastic	3
SRR3937658	Neoplastic	3
SRR3937659	Neoplastic	3
SRR3937661	Neoplastic	3
SRR3937662	Neoplastic	3
SRR3937667	Neoplastic	3
SRR3937669	Neoplastic	3
SRR3937670	Neoplastic	3
SRR3937672	Neoplastic	3
SRR3937675	Neoplastic	3
SRR3937676	Neoplastic	3
SRR3937677	Neoplastic	3
SRR3937678	Neoplastic	3
SRR3937679	Neoplastic	3
SRR3937680	Neoplastic	3
SRR3937681	Neoplastic	3
SRR3937682	Neoplastic	3
SRR3937683	Neoplastic	3
SRR3937684	Neoplastic	3
SRR3937686	Neoplastic	3
SRR3937688	Neoplastic	3
SRR3937689	Neoplastic	3
SRR3937690	Neoplastic	3
SRR3937693	Neoplastic	3
SRR3937694	Neoplastic	3
SRR3937695	Neoplastic	3
SRR3937696	Neoplastic	3
SRR3937697	Neoplastic	3
SRR3937698	Neoplastic	3
SRR3937699	Neoplastic	3
SRR3937700	Neoplastic	3
SRR3937703	Neoplastic	3
SRR3937836	Neoplastic	0
SRR3937872	Neoplastic	0
SRR3937884	Neoplastic	3
SRR3937885	Neoplastic	3
SRR3937887	Neoplastic	3
SRR3937888	Neoplastic	0
SRR3937889	Neoplastic	3
SRR3937890	Neoplastic	3
SRR3937891	Neoplastic	3
SRR3937892	Neoplastic	3
SRR3937893	Neoplastic	3
SRR3937894	Neoplastic	3
SRR3937895	Neoplastic	3
SRR3937896	Neoplastic	3
SRR3937897	Neoplastic	3
SRR3937898	Neoplastic	3
SRR3937899	Neoplastic	3
SRR3937900	Neoplastic	3
SRR3937901	Neoplastic	3
SRR3937903	Neoplastic	3
SRR3937904	Neoplastic	0
SRR3937905	Neoplastic	3
SRR3937906	Neoplastic	3
SRR3937908	Neoplastic	3
SRR3937930	Neoplastic	3
SRR3937931	Neoplastic	3
SRR3934402	Neoplastic	0
SRR3934403	Neoplastic	0
SRR3934404	Neoplastic	0
SRR3934406	Neoplastic	0
SRR3934407	Neoplastic	0
SRR3934409	Neoplastic	0
SRR3934410	Neoplastic	0
SRR3934411	Neoplastic	0
SRR3934412	Neoplastic	0
SRR3934413	Neoplastic	0
SRR3934414	Neoplastic	0
SRR3934415	Neoplastic	0
SRR3934416	Neoplastic	0
SRR3934417	Neoplastic	0
SRR3934418	Neoplastic	0
SRR3934419	Neoplastic	0
SRR3934420	Neoplastic	0
SRR3934421	Neoplastic	0
SRR3934422	Neoplastic	0
SRR3934423	Neoplastic	0
SRR3934424	Neoplastic	0
SRR3934425	Neoplastic	0
SRR3934427	Neoplastic	0
SRR3934428	Neoplastic	0
SRR3934429	Neoplastic	0
SRR3934430	Neoplastic	0
SRR3934431	Neoplastic	0
SRR3934432	Neoplastic	0
SRR3934433	Neoplastic	0
SRR3934434	Neoplastic	0
SRR3934435	Neoplastic	0
SRR3934436	Neoplastic	0
SRR3934437	Neoplastic	0
SRR3934438	Neoplastic	0
SRR3934439	Neoplastic	0
SRR3934440	Neoplastic	0
SRR3934441	Neoplastic	0
SRR3934442	Neoplastic	0
SRR3934443	Neoplastic	0
SRR3934444	Neoplastic	0
SRR3934445	Neoplastic	0
SRR3934446	Neoplastic	0
SRR3934447	Neoplastic	0
SRR3934448	Neoplastic	0
SRR3934450	Neoplastic	0
SRR3934451	Neoplastic	0
SRR3934452	Neoplastic	0
SRR3934453	Neoplastic	0
SRR3934455	Neoplastic	0
SRR3934456	Neoplastic	0
SRR3934457	Neoplastic	0
SRR3934458	Neoplastic	0
SRR3934459	Neoplastic	0
SRR3934460	Neoplastic	0
SRR3934461	Neoplastic	0
SRR3934462	Neoplastic	0
SRR3934463	Neoplastic	0
SRR3934464	Neoplastic	0
SRR3934465	Neoplastic	0
SRR3934467	Neoplastic	0
SRR3934468	Neoplastic	0
SRR3934469	Neoplastic	0
SRR3934470	Neoplastic	0
SRR3934471	Neoplastic	0
SRR3934472	Neoplastic	0
SRR3934473	Neoplastic	0
SRR3934474	Neoplastic	0
SRR3934475	Neoplastic	0
SRR3934476	Neoplastic	0
SRR3934477	Neoplastic	0
SRR3934478	Neoplastic	0
SRR3934479	Neoplastic	0
SRR3934480	Neoplastic	0
SRR3934481	Neoplastic	0
SRR3934482	Neoplastic	0
SRR3934483	Neoplastic	0
SRR3934484	Neoplastic	0
SRR3934485	Neoplastic	0
SRR3934486	Neoplastic	0
SRR3934487	Neoplastic	0
SRR3934488	Neoplastic	0
SRR3934489	Neoplastic	0
SRR3934490	Neoplastic	0
SRR3934491	Neoplastic	0
SRR3934492	Neoplastic	0
SRR3934493	Neoplastic	0
SRR3934494	Neoplastic	0
SRR3934495	Neoplastic	0
SRR3934497	Neoplastic	0
SRR3934498	Neoplastic	0
SRR3934499	Neoplastic	0
SRR3934500	Neoplastic	0
SRR3934501	OPC	1
SRR3934503	Neoplastic	0
SRR3934504	Neoplastic	0
SRR3934505	Neoplastic	0
SRR3934506	Neoplastic	0
SRR3934507	Neoplastic	0
SRR3934508	Neoplastic	0
SRR3934509	Neoplastic	0
SRR3934510	Neoplastic	0
SRR3934511	Neoplastic	0
SRR3934512	Neoplastic	0
SRR3934513	Neoplastic	0
SRR3934514	Neoplastic	0
SRR3934515	Neoplastic	0
SRR3934516	Neoplastic	0
SRR3934517	Neoplastic	0
SRR3934518	Neoplastic	0
SRR3934519	Neoplastic	0
SRR3934520	Neoplastic	0
SRR3934522	Neoplastic	0
SRR3934523	Neoplastic	0
SRR3934524	Neoplastic	0
SRR3934527	Neoplastic	0
SRR3934528	Neoplastic	0
SRR3934529	Neoplastic	0
SRR3934530	Neoplastic	0
SRR3934531	Neoplastic	0
SRR3934532	Neoplastic	0
SRR3934534	Neoplastic	0
SRR3934535	Neoplastic	0
SRR3934536	Neoplastic	0
SRR3934537	Neoplastic	0
SRR3934539	Neoplastic	0
SRR3934541	Neoplastic	0
SRR3934545	Neoplastic	0
SRR3934546	Neoplastic	0
SRR3934547	Neoplastic	0
SRR3934548	Neoplastic	0
SRR3934549	Neoplastic	0
SRR3934550	Neoplastic	0
SRR3934551	Neoplastic	2
SRR3934552	Neoplastic	0
SRR3934553	Neoplastic	0
SRR3934554	Neoplastic	0
SRR3934555	Neoplastic	0
SRR3934556	Neoplastic	0
SRR3934557	Neoplastic	0
SRR3934558	Neoplastic	0
SRR3934559	Neoplastic	0
SRR3934560	Neoplastic	2
SRR3934562	Neoplastic	0
SRR3934563	Neoplastic	0
SRR3934564	Neoplastic	0
SRR3934565	Neoplastic	0
SRR3934566	Neoplastic	0
SRR3934567	Neoplastic	0
SRR3934568	Neoplastic	0
SRR3934569	Neoplastic	0
SRR3934570	Neoplastic	0
SRR3934571	Neoplastic	0
SRR3934572	Neoplastic	0
SRR3934573	Neoplastic	0
SRR3934574	Neoplastic	0
SRR3934575	Neoplastic	0
SRR3934576	Neoplastic	0
SRR3934577	Neoplastic	0
SRR3934578	Neoplastic	0
SRR3934580	Neoplastic	0
SRR3934732	Neoplastic	0
SRR3934844	Neoplastic	0
SRR3934941	Neoplastic	0
SRR3934946	Neoplastic	0
SRR3934947	Neoplastic	0
SRR3934948	Neoplastic	0
SRR3934954	Neoplastic	0
SRR3934965	Neoplastic	0
SRR3934967	Neoplastic	0
SRR3934970	Neoplastic	0
SRR3934972	Neoplastic	0
SRR3934974	Neoplastic	0
SRR3934981	Neoplastic	0
SRR3934983	Neoplastic	0
SRR3934984	Neoplastic	0
SRR3934987	Neoplastic	0
SRR3934989	Neoplastic	0
SRR3934992	Neoplastic	0
SRR3934993	Neoplastic	0
SRR3935000	Neoplastic	0
SRR3935006	Neoplastic	0
SRR3935015	Neoplastic	0
SRR3935022	Neoplastic	0
SRR3935023	Neoplastic	0
SRR3935031	Neoplastic	0
SRR3935033	Neoplastic	0
SRR3935034	Neoplastic	0
SRR3935037	Neoplastic	0
SRR3935042	Neoplastic	0
SRR3935051	Neoplastic	0
SRR3935053	Neoplastic	0
SRR3935054	Neoplastic	0
SRR3935055	Neoplastic	0
SRR3935056	Neoplastic	0
SRR3935057	Neoplastic	0
SRR3935058	Neoplastic	0
SRR3935059	Neoplastic	0
SRR3935060	Neoplastic	0
SRR3935061	Neoplastic	0
SRR3935062	Neoplastic	0
SRR3935063	Neoplastic	0
SRR3935064	Neoplastic	0
SRR3935065	Neoplastic	0
SRR3935066	Neoplastic	0
SRR3935067	Neoplastic	0
SRR3935068	Neoplastic	0
SRR3935069	Neoplastic	0
SRR3935070	Neoplastic	0
SRR3935071	Neoplastic	0
SRR3935072	Neoplastic	0
SRR3935073	Neoplastic	0
SRR3935074	Neoplastic	0
SRR3935075	Neoplastic	0
SRR3935076	Neoplastic	0
SRR3935077	Neoplastic	0
SRR3935078	Neoplastic	0
SRR3935079	Neoplastic	0
SRR3935080	Neoplastic	0
SRR3935081	Neoplastic	0
SRR3935082	Neoplastic	0
SRR3935083	Neoplastic	0
SRR3935084	Neoplastic	0
SRR3935085	Neoplastic	0
SRR3935086	Neoplastic	0
SRR3935087	Neoplastic	0
SRR3935088	Neoplastic	0
SRR3935089	Neoplastic	0
SRR3935090	Neoplastic	0
SRR3935091	Neoplastic	0
SRR3935092	Neoplastic	0
SRR3935093	Neoplastic	0
SRR3935094	Neoplastic	0
SRR3935095	Neoplastic	0
SRR3935096	Neoplastic	0
SRR3935097	Neoplastic	0
SRR3935098	Neoplastic	0
SRR3935099	Neoplastic	0
SRR3935100	Neoplastic	0
SRR3935101	Neoplastic	0
SRR3935102	Neoplastic	0
SRR3935103	Neoplastic	0
SRR3935104	Neoplastic	0
SRR3935106	Neoplastic	0
SRR3935107	Neoplastic	0
SRR3935108	Neoplastic	0
SRR3935109	Neoplastic	0
SRR3935111	Neoplastic	0
SRR3935112	Neoplastic	0
SRR3935113	Neoplastic	0
SRR3935114	Neoplastic	0
SRR3935115	Neoplastic	0
SRR3935116	Neoplastic	0
SRR3935117	Neoplastic	0
SRR3935118	Neoplastic	0
SRR3935119	Neoplastic	0
SRR3935120	Neoplastic	0
SRR3935121	Neoplastic	0
SRR3935122	Neoplastic	0
SRR3935123	Neoplastic	0
SRR3935125	Neoplastic	2
SRR3935126	Neoplastic	0
SRR3935127	Neoplastic	0
SRR3935128	Neoplastic	0
SRR3935129	Neoplastic	0
SRR3935130	Neoplastic	0
SRR3935131	Neoplastic	0
SRR3935132	Neoplastic	0
SRR3935133	Neoplastic	0
SRR3935134	Neoplastic	0
SRR3935135	Neoplastic	0
SRR3935136	Neoplastic	0
SRR3935137	Neoplastic	0
SRR3935139	Neoplastic	0
SRR3935140	Neoplastic	0
SRR3935141	Neoplastic	0
SRR3935142	Neoplastic	0
SRR3935143	Neoplastic	0
SRR3935144	Neoplastic	0
SRR3935145	Neoplastic	0
SRR3935146	Neoplastic	0
SRR3935147	Neoplastic	0
SRR3935148	Neoplastic	0
SRR3935149	Neoplastic	0
SRR3935150	Neoplastic	0
SRR3935151	Neoplastic	0
SRR3935152	Neoplastic	0
SRR3935153	Neoplastic	0
SRR3935154	Neoplastic	0
SRR3935155	Neoplastic	0
SRR3935156	Neoplastic	0
SRR3935157	Neoplastic	0
SRR3935158	Neoplastic	0
SRR3935159	Neoplastic	0
SRR3935160	Neoplastic	0
SRR3935161	Neoplastic	0
SRR3935162	Neoplastic	0
SRR3935163	Neoplastic	0
SRR3935164	Neoplastic	0
SRR3935165	Neoplastic	0
SRR3935166	Neoplastic	0
SRR3935167	Neoplastic	0
SRR3935168	Neoplastic	0
SRR3935169	Neoplastic	0
SRR3935170	Neoplastic	0
SRR3935171	Neoplastic	0
SRR3935172	Neoplastic	0
SRR3935173	Neoplastic	0
SRR3935174	Neoplastic	0
SRR3935175	Neoplastic	0
SRR3935176	Neoplastic	0
SRR3935177	Neoplastic	0
SRR3935178	Neoplastic	0
SRR3935179	Neoplastic	0
SRR3935180	Neoplastic	0
SRR3935181	Neoplastic	0
SRR3935182	Neoplastic	0
SRR3935183	Neoplastic	0
SRR3935184	Neoplastic	0
SRR3935185	Neoplastic	0
SRR3935186	Neoplastic	2
SRR3935187	Neoplastic	0
SRR3935188	Neoplastic	0
SRR3935189	Neoplastic	0
SRR3935190	Neoplastic	0
SRR3935191	Neoplastic	0
SRR3935192	Neoplastic	0
SRR3935193	Neoplastic	0
SRR3935194	Neoplastic	0
SRR3935195	Neoplastic	0
SRR3935196	Neoplastic	0
SRR3935197	Neoplastic	0
SRR3935198	Neoplastic	0
SRR3935199	Neoplastic	0
SRR3935200	Neoplastic	0
SRR3935201	Neoplastic	0
SRR3935202	Neoplastic	0
SRR3935203	Neoplastic	0
SRR3935204	Neoplastic	0
SRR3935205	Neoplastic	0
SRR3935206	Neoplastic	0
SRR3935207	Neoplastic	0
SRR3935208	Neoplastic	0
SRR3935209	Neoplastic	0
SRR3935210	Neoplastic	0
SRR3935211	Neoplastic	0
SRR3935212	Neoplastic	0
SRR3935213	Neoplastic	0
SRR3935215	Neoplastic	0
SRR3935216	Neoplastic	0
SRR3935217	Neoplastic	0
SRR3935218	Neoplastic	0
SRR3935219	Neoplastic	0
SRR3935220	Neoplastic	0
SRR3935221	Neoplastic	0
SRR3935222	Neoplastic	0
SRR3935224	Neoplastic	0
SRR3935225	Neoplastic	0
SRR3935226	Neoplastic	0
SRR3935227	Neoplastic	0
SRR3935228	Neoplastic	0
SRR3935229	Neoplastic	0
SRR3935230	Neoplastic	0
SRR3935231	Neoplastic	0
SRR3935232	Neoplastic	0
SRR3935233	Neoplastic	0
SRR3935234	Neoplastic	0
SRR3935235	Neoplastic	0
SRR3935236	Neoplastic	0
SRR3935237	Neoplastic	0
SRR3935239	Neoplastic	0
SRR3935240	Neoplastic	0
SRR3935241	Neoplastic	0
SRR3935244	Neoplastic	0
SRR3935245	Neoplastic	0
SRR3935246	Neoplastic	0
SRR3935247	Neoplastic	0
SRR3935248	Neoplastic	0
SRR3935249	Neoplastic	0
SRR3935250	Neoplastic	0
SRR3935251	Neoplastic	0
SRR3935252	Neoplastic	0
SRR3935254	Neoplastic	0
SRR3935255	Neoplastic	0
SRR3935256	Neoplastic	0
SRR3935257	Neoplastic	0
SRR3935258	Neoplastic	0
SRR3935259	Neoplastic	0
SRR3935260	Neoplastic	0
SRR3935262	Neoplastic	0
SRR3935263	Neoplastic	0
SRR3935264	Neoplastic	0
SRR3935265	Neoplastic	0
SRR3935266	Neoplastic	0
SRR3935268	Neoplastic	0
SRR3935269	Neoplastic	0
SRR3935270	Neoplastic	0
SRR3935271	Neoplastic	0
SRR3935272	Neoplastic	0
SRR3935273	Neoplastic	0
SRR3935275	Neoplastic	0
SRR3935276	Neoplastic	0
SRR3935277	Neoplastic	0
SRR3935278	Neoplastic	0
SRR3935279	Neoplastic	0
SRR3935280	Neoplastic	0
SRR3935281	Neoplastic	0
SRR3935283	Neoplastic	0
SRR3935284	Neoplastic	0
SRR3935285	Neoplastic	0
SRR3935286	Neoplastic	0
SRR3935287	Neoplastic	0
SRR3935289	Neoplastic	0
SRR3935290	Neoplastic	0
SRR3935292	Neoplastic	0
SRR3935293	Neoplastic	0
SRR3935294	Neoplastic	0
SRR3935295	Neoplastic	0
SRR3935296	Neoplastic	0
SRR3935297	Neoplastic	0
SRR3935298	Neoplastic	0
SRR3935300	Neoplastic	0
SRR3935301	Neoplastic	0
SRR3935302	Neoplastic	0
SRR3935303	Neoplastic	0
SRR3935304	Neoplastic	0
SRR3935305	Neoplastic	0
SRR3935306	Neoplastic	3
SRR3935307	Neoplastic	0
SRR3935308	Neoplastic	0
SRR3935309	Neoplastic	0
SRR3935310	Neoplastic	0
SRR3935311	Neoplastic	0
SRR3935312	Neoplastic	0
SRR3935313	Neoplastic	0
SRR3935314	Neoplastic	0
SRR3935315	Neoplastic	0
SRR3935317	Neoplastic	0
SRR3935318	Neoplastic	0
SRR3935319	Neoplastic	0
SRR3935320	Neoplastic	0
SRR3935321	Neoplastic	0
SRR3935323	Neoplastic	0
SRR3935324	Neoplastic	0
SRR3935325	Neoplastic	0
SRR3935326	Neoplastic	0
SRR3935327	Neoplastic	0
SRR3935328	Neoplastic	0
SRR3935329	Neoplastic	0
SRR3935330	Neoplastic	0
SRR3935332	Neoplastic	0
SRR3935333	Neoplastic	0
SRR3935334	Neoplastic	0
SRR3935335	Neoplastic	0
SRR3935336	Neoplastic	0
SRR3935338	OPC	1
SRR3935347	OPC	1
SRR3935349	OPC	1
SRR3935357	OPC	1
SRR3935361	OPC	1
SRR3935372	OPC	1
SRR3935373	OPC	1
SRR3935374	OPC	1
SRR3935375	OPC	1
SRR3935377	OPC	1
SRR3935378	OPC	1
SRR3935379	OPC	1
SRR3935380	OPC	1
SRR3935381	OPC	1
SRR3935382	OPC	1
SRR3935383	OPC	1
SRR3935385	OPC	1
SRR3935386	OPC	1
SRR3935387	OPC	1
SRR3935388	OPC	1
SRR3935390	OPC	1
SRR3935391	OPC	1
SRR3935392	OPC	1
SRR3935396	OPC	1
SRR3935397	OPC	1
SRR3935398	OPC	1
SRR3935399	OPC	1
SRR3935403	OPC	1
SRR3935404	OPC	1
SRR3935406	OPC	1
SRR3935407	OPC	1
SRR3935408	OPC	1
SRR3935411	OPC	1
SRR3935412	OPC	1
SRR3935413	OPC	1
SRR3935414	OPC	1
SRR3935417	OPC	1
SRR3935419	OPC	1
SRR3935420	OPC	1
SRR3935422	OPC	1
SRR3935423	OPC	1
SRR3935424	OPC	1
SRR3935425	OPC	1
SRR3935426	OPC	1
SRR3935427	OPC	1
SRR3935428	OPC	1
SRR3935429	OPC	1
SRR3935432	OPC	1
SRR3935433	OPC	1
SRR3935434	OPC	1
SRR3935435	OPC	1
SRR3935436	OPC	1
SRR3935438	OPC	1
SRR3935439	OPC	1
SRR3935441	OPC	1
SRR3935442	OPC	1
SRR3935444	OPC	1
SRR3935445	OPC	1
SRR3935446	OPC	1
SRR3935448	OPC	1
SRR3935449	OPC	1
SRR3935453	OPC	1
SRR3935454	OPC	1
SRR3935455	OPC	1
SRR3935456	OPC	1
SRR3935457	OPC	1
SRR3935458	OPC	1
SRR3935459	OPC	1
SRR3935460	OPC	1
SRR3935461	OPC	1
SRR3935462	OPC	1
SRR3935464	OPC	1
SRR3935466	OPC	1
SRR3935467	OPC	1
SRR3935468	OPC	1
SRR3935469	OPC	1
SRR3935470	OPC	1
SRR3935471	OPC	1
SRR3935472	OPC	1
SRR3935473	OPC	1
SRR3935476	OPC	1
SRR3935479	OPC	1
SRR3935482	OPC	1
SRR3935483	OPC	1
SRR3935484	OPC	1
SRR3935487	OPC	1
SRR3935488	OPC	1
SRR3935489	OPC	1
SRR3935491	OPC	1
SRR3935494	OPC	1
SRR3935495	OPC	1
SRR3935498	OPC	1
SRR3935501	OPC	1
SRR3935502	OPC	1
SRR3935503	OPC	1
SRR3935504	OPC	1
SRR3935505	OPC	1
SRR3935506	OPC	1
SRR3935507	OPC	1
SRR3935508	OPC	1
SRR3935634	OPC	1
SRR3935641	OPC	1
SRR3935642	OPC	1
SRR3935644	OPC	1
SRR3935645	OPC	1
SRR3935648	Neoplastic	2
SRR3935651	OPC	1
SRR3935657	OPC	1
SRR3935661	OPC	1
SRR3935662	OPC	1
SRR3935664	OPC	1
SRR3935667	OPC	1
SRR3935669	OPC	1
SRR3935696	Neoplastic	2
SRR3935740	Neoplastic	2
SRR3935743	Neoplastic	2
SRR3935745	OPC	1
SRR3935756	Neoplastic	2
SRR3935899	OPC	1
SRR3935903	Neoplastic	2
SRR3935916	OPC	1
SRR3935918	OPC	1
SRR3935929	OPC	1
SRR3935948	OPC	1
SRR3935994	OPC	1
SRR3936068	Neoplastic	0
SRR3936274	OPC	1
SRR3936280	OPC	1
SRR3936281	OPC	1
SRR3936970	OPC	1
SRR3936971	OPC	1
SRR3936972	OPC	1
SRR3936974	OPC	1
SRR3936975	OPC	1
SRR3936976	OPC	1
SRR3936977	OPC	1
SRR3936978	OPC	1
SRR3936979	OPC	1
SRR3936980	OPC	1
SRR3936981	OPC	1
SRR3936982	OPC	1
SRR3936983	OPC	1
SRR3936984	OPC	1
SRR3936985	OPC	1
SRR3936986	OPC	1
SRR3936987	OPC	1
SRR3936991	OPC	1
SRR3936992	OPC	1
SRR3936993	OPC	1
SRR3936994	OPC	1
SRR3936995	OPC	1
SRR3936996	OPC	1
SRR3936997	OPC	1
SRR3936998	OPC	1
SRR3937000	OPC	1
SRR3937001	OPC	1
SRR3937002	OPC	1
SRR3937003	OPC	1
SRR3934356	Neoplastic	0
SRR3937190	OPC	1
SRR3937229	OPC	1
SRR3937231	OPC	1
SRR3937233	OPC	1
SRR3937234	OPC	1
SRR3937235	OPC	1
SRR3937236	OPC	1
SRR3937237	OPC	1
SRR3937238	OPC	1
SRR3937240	OPC	1
SRR3937241	OPC	1
SRR3937242	OPC	1
SRR3937245	OPC	1
SRR3937247	OPC	1
SRR3937248	OPC	1
SRR3937249	OPC	1
SRR3937250	OPC	1
SRR3937253	OPC	1
SRR3937254	OPC	1
SRR3937256	OPC	1
SRR3937257	OPC	1
SRR3937258	OPC	1
SRR3937264	OPC	1
SRR3937265	OPC	1
SRR3937267	OPC	1
SRR3937270	OPC	1
SRR3937273	OPC	1
SRR3937274	OPC	1
SRR3937275	OPC	1
SRR3937276	OPC	1
SRR3937279	OPC	1
SRR3937280	OPC	1
SRR3937281	OPC	1
SRR3937282	OPC	1
SRR3937289	OPC	1
SRR3937290	OPC	1
SRR3937291	OPC	1
SRR3937292	OPC	1
SRR3937295	OPC	1
SRR3937296	OPC	1
SRR3937297	OPC	1
SRR3937299	OPC	1
SRR3937301	OPC	1
SRR3937303	OPC	1
SRR3937304	OPC	1
SRR3937305	OPC	1
SRR3937308	OPC	1
SRR3937310	OPC	1
SRR3937311	OPC	1
SRR3937312	OPC	1
SRR3937313	OPC	1
SRR3937314	OPC	1
SRR3937315	OPC	1
SRR3937316	OPC	1
SRR3937317	OPC	1
SRR3937318	OPC	1
SRR3937319	OPC	1
SRR3937321	OPC	1
SRR3937322	OPC	1
SRR3937323	OPC	1
SRR3937324	OPC	1
SRR3937326	OPC	1
SRR3937328	OPC	1
SRR3937329	OPC	1
SRR3937331	OPC	1
SRR3937332	OPC	1
SRR3937333	OPC	1
SRR3937334	OPC	1
SRR3937335	OPC	1
SRR3937338	OPC	1
SRR3937339	OPC	1
SRR3937341	OPC	1
SRR3937342	OPC	1
SRR3937343	OPC	1
SRR3937344	OPC	1
SRR3937346	OPC	1
SRR3937348	OPC	1
SRR3937349	OPC	1
SRR3937353	OPC	1
SRR3937354	OPC	1
SRR3937355	OPC	1
SRR3937356	OPC	1
SRR3937412	OPC	1
SRR3937413	OPC	1
SRR3937414	OPC	1
SRR3937416	OPC	1
SRR3937420	OPC	1
SRR3937421	OPC	1
SRR3937426	OPC	1
SRR3937427	OPC	1
SRR3937428	OPC	1
SRR3937432	OPC	1
SRR3937435	OPC	1
SRR3937439	OPC	1
SRR3937447	OPC	1
SRR3937449	OPC	1
SRR3937452	OPC	1
SRR3937453	OPC	1
SRR3937455	OPC	1
SRR3937456	OPC	1
SRR3937457	OPC	1
SRR3937459	OPC	1
SRR3937462	OPC	1
SRR3937463	OPC	1
SRR3937464	OPC	1
SRR3937465	OPC	1
SRR3937466	OPC	1
SRR3937470	OPC	1
SRR3937473	OPC	1
SRR3937474	OPC	1
SRR3937476	OPC	1
SRR3937477	OPC	1
SRR3937480	OPC	1
SRR3937482	OPC	1
SRR3937486	OPC	1
SRR3937487	OPC	1
SRR3937488	OPC	1
SRR3937490	OPC	1
SRR3937494	OPC	1
SRR3937495	OPC	1
SRR3937496	OPC	1
SRR3937497	OPC	1
SRR3937499	OPC	1
SRR3937503	OPC	1
SRR3937504	OPC	1
SRR3937505	OPC	1
SRR3937506	OPC	1
SRR3937508	OPC	1
SRR3937510	OPC	1
SRR3937511	OPC	1
SRR3937513	OPC	1
SRR3937516	OPC	1
SRR3937518	OPC	1
SRR3937520	OPC	1
SRR3937522	OPC	1
SRR3937523	OPC	1
SRR3937524	OPC	1
SRR3937531	OPC	1
SRR3937532	OPC	1
SRR3937538	OPC	1
SRR3937539	OPC	1
SRR3937542	OPC	1
SRR3937545	OPC	1
SRR3937546	OPC	1
SRR3937547	OPC	1
SRR3937548	OPC	1
SRR3937835	OPC	1
SRR3937841	OPC	1
SRR3937842	OPC	1
SRR3937843	OPC	1
SRR3937845	OPC	1
SRR3937846	OPC	1
SRR3937849	OPC	1
SRR3937850	OPC	1
SRR3937851	OPC	1
SRR3937853	OPC	1
SRR3937859	Neoplastic	3
SRR3937860	OPC	1
SRR3937862	OPC	1
SRR3937865	OPC	1
SRR3937867	OPC	1
SRR3937871	OPC	1
SRR3937874	OPC	1
SRR3937875	OPC	1
SRR3937878	OPC	1
SRR3937879	OPC	1
SRR3937881	OPC	1
SRR3937882	OPC	1
SRR3934526	OPC	1
SRR3934935	OPC	1
SRR3934936	OPC	1
SRR3934937	OPC	1
SRR3934938	OPC	1
SRR3934943	OPC	1
SRR3934945	OPC	1
SRR3934949	OPC	1
SRR3934950	OPC	1
SRR3934951	OPC	1
SRR3934952	OPC	1
SRR3934958	OPC	1
SRR3934959	OPC	1
SRR3934960	OPC	1
SRR3934962	OPC	1
SRR3934964	OPC	1
SRR3934966	OPC	1
SRR3934968	OPC	1
SRR3934969	OPC	1
SRR3934973	OPC	1
SRR3934975	OPC	1
SRR3934976	OPC	1
SRR3934977	OPC	1
SRR3934978	OPC	1
SRR3934980	OPC	1
SRR3934985	OPC	1
SRR3934988	OPC	1
SRR3934990	OPC	1
SRR3934994	OPC	1
SRR3934996	OPC	1
SRR3934997	OPC	1
SRR3934998	OPC	1
SRR3934999	OPC	1
SRR3935001	OPC	1
SRR3935002	OPC	1
SRR3935004	OPC	1
SRR3935005	OPC	1
SRR3935007	OPC	1
SRR3935008	OPC	1
SRR3935011	OPC	1
SRR3935013	OPC	1
SRR3935014	OPC	1
SRR3935016	OPC	1
SRR3935018	OPC	1
SRR3935019	OPC	1
SRR3935020	OPC	1
SRR3935024	OPC	1
SRR3935025	OPC	1
SRR3935026	OPC	1
SRR3935027	OPC	1
SRR3935032	OPC	1
SRR3935036	OPC	1
SRR3935038	OPC	1
SRR3935039	OPC	1
SRR3935040	OPC	1
SRR3935041	OPC	1
SRR3935045	OPC	1
SRR3935047	OPC	1
SRR3935048	OPC	1
SRR3935049	OPC	1
SRR3935050	OPC	1
SRR3935105	OPC	1
SRR3935124	OPC	1
SRR3935138	OPC	1
SRR3935214	OPC	1
SRR3935223	OPC	1
SRR3935238	Neoplastic	0
SRR3935243	OPC	1
SRR3935253	OPC	1
SRR3935261	OPC	1
SRR3935267	OPC	1
SRR3935274	OPC	1
SRR3935282	OPC	1
SRR3935288	OPC	1
SRR3935291	OPC	1
SRR3935299	OPC	1
SRR3935316	OPC	1
SRR3935322	OPC	1
SRR3935331	OPC	1
SRR3935376	Astrocyte	5
SRR3935415	Astrocyte	5
SRR3935418	Astrocyte	5
SRR3935447	Astrocyte	5
SRR3935451	Astrocyte	5
SRR3935463	Astrocyte	5
SRR3935485	Astrocyte	5
SRR3935486	Astrocyte	5
SRR3935496	Astrocyte	5
SRR3935672	Neoplastic	0
SRR3935673	Neoplastic	2
SRR3935687	Neoplastic	0
SRR3936272	Astrocyte	5
SRR3937407	Astrocyte	5
SRR3937409	Astrocyte	5
SRR3937411	Astrocyte	5
SRR3937415	Astrocyte	5
SRR3937417	Astrocyte	5
SRR3937419	Astrocyte	5
SRR3937422	Neoplastic	0
SRR3937424	Astrocyte	5
SRR3937429	Astrocyte	5
SRR3937431	Astrocyte	5
SRR3937434	Astrocyte	5
SRR3937436	Astrocyte	5
SRR3937440	Astrocyte	5
SRR3937441	Astrocyte	5
SRR3937443	Neoplastic	0
SRR3937444	Astrocyte	5
SRR3937445	Astrocyte	5
SRR3937446	Astrocyte	5
SRR3937448	Astrocyte	5
SRR3937451	Astrocyte	5
SRR3937454	Astrocyte	5
SRR3937458	Astrocyte	5
SRR3937460	Astrocyte	5
SRR3937461	Astrocyte	5
SRR3937468	Astrocyte	5
SRR3937471	Astrocyte	5
SRR3937478	Astrocyte	5
SRR3937479	Astrocyte	5
SRR3937481	Astrocyte	5
SRR3937485	Astrocyte	5
SRR3937489	Astrocyte	5
SRR3937492	Astrocyte	5
SRR3937500	Astrocyte	5
SRR3937501	Astrocyte	5
SRR3937509	Neoplastic	0
SRR3937512	Astrocyte	5
SRR3937515	Neoplastic	0
SRR3937517	Astrocyte	5
SRR3937519	Astrocyte	5
SRR3937521	Astrocyte	5
SRR3937525	Astrocyte	5
SRR3937526	Astrocyte	5
SRR3937527	Astrocyte	5
SRR3937530	Astrocyte	5
SRR3937534	Astrocyte	5
SRR3937535	Astrocyte	5
SRR3937536	Astrocyte	5
SRR3937537	Astrocyte	5
SRR3937541	Astrocyte	5
SRR3937543	Neoplastic	0
SRR3937838	Astrocyte	5
SRR3937848	Neoplastic	0
SRR3937852	Neoplastic	0
SRR3937854	Astrocyte	5
SRR3937858	Astrocyte	5
SRR3937866	Neoplastic	0
SRR3937868	Astrocyte	5
SRR3937877	Astrocyte	5
SRR3934942	Astrocyte	5
SRR3934944	Astrocyte	5
SRR3934955	Astrocyte	5
SRR3934957	Astrocyte	5
SRR3934961	Astrocyte	5
SRR3934971	Astrocyte	5
SRR3934982	Astrocyte	5
SRR3934986	Astrocyte	5
SRR3934991	Astrocyte	5
SRR3934995	Astrocyte	5
SRR3935003	Astrocyte	5
SRR3935009	Astrocyte	5
SRR3935010	Astrocyte	5
SRR3935012	Astrocyte	5
SRR3935028	Astrocyte	5
SRR3935029	Astrocyte	5
SRR3935046	Astrocyte	5
SRR3935395	Oligodendrocyte	4
SRR3935510	Oligodendrocyte	4
SRR3935511	Oligodendrocyte	4
SRR3935512	Oligodendrocyte	4
SRR3935513	Oligodendrocyte	4
SRR3935514	Oligodendrocyte	4
SRR3935515	Oligodendrocyte	4
SRR3935516	Oligodendrocyte	4
SRR3935517	Oligodendrocyte	4
SRR3935518	Oligodendrocyte	4
SRR3935621	Oligodendrocyte	4
SRR3935622	Oligodendrocyte	4
SRR3935623	Oligodendrocyte	4
SRR3935624	Oligodendrocyte	4
SRR3935625	Oligodendrocyte	4
SRR3935626	Oligodendrocyte	4
SRR3935627	Oligodendrocyte	4
SRR3935629	Oligodendrocyte	4
SRR3935630	Oligodendrocyte	4
SRR3935631	Oligodendrocyte	4
SRR3935632	Oligodendrocyte	4
SRR3935633	Oligodendrocyte	4
SRR3935635	Oligodendrocyte	4
SRR3935638	Oligodendrocyte	4
SRR3935640	Oligodendrocyte	4
SRR3935643	Oligodendrocyte	4
SRR3935647	Oligodendrocyte	4
SRR3935649	Oligodendrocyte	4
SRR3935650	Oligodendrocyte	4
SRR3935654	Oligodendrocyte	4
SRR3935655	Oligodendrocyte	4
SRR3935656	Oligodendrocyte	4
SRR3935660	Oligodendrocyte	4
SRR3935663	Oligodendrocyte	4
SRR3935665	Oligodendrocyte	4
SRR3935666	Oligodendrocyte	4
SRR3935670	Oligodendrocyte	4
SRR3935671	Oligodendrocyte	4
SRR3935680	Oligodendrocyte	4
SRR3935686	Oligodendrocyte	4
SRR3935896	Oligodendrocyte	4
SRR3935897	Oligodendrocyte	4
SRR3935898	Oligodendrocyte	4
SRR3935900	Oligodendrocyte	4
SRR3935901	Oligodendrocyte	4
SRR3935902	Oligodendrocyte	4
SRR3935904	Oligodendrocyte	4
SRR3935905	Oligodendrocyte	4
SRR3935906	Oligodendrocyte	4
SRR3935907	Oligodendrocyte	4
SRR3935910	Oligodendrocyte	4
SRR3935911	Oligodendrocyte	4
SRR3935914	Oligodendrocyte	4
SRR3935915	Oligodendrocyte	4
SRR3935917	Oligodendrocyte	4
SRR3935920	Oligodendrocyte	4
SRR3935924	Oligodendrocyte	4
SRR3936273	Oligodendrocyte	4
SRR3936275	Oligodendrocyte	4
SRR3936276	Neoplastic	0
SRR3936277	OPC	1
SRR3936278	Oligodendrocyte	4
SRR3936279	Oligodendrocyte	4
SRR3936282	Oligodendrocyte	4
SRR3936283	Oligodendrocyte	4
SRR3936801	Neoplastic	0
SRR3936835	Neoplastic	0
SRR3934350	Oligodendrocyte	4
SRR3934365	Neoplastic	0
SRR3937450	Oligodendrocyte	4
SRR3937472	Oligodendrocyte	4
SRR3937580	Oligodendrocyte	4
SRR3937602	Oligodendrocyte	4
SRR3937839	Oligodendrocyte	4
SRR3937856	Oligodendrocyte	4
SRR3937857	Oligodendrocyte	4
SRR3934543	Oligodendrocyte	4
SRR3934939	Oligodendrocyte	4
SRR3934940	Oligodendrocyte	4
SRR3934953	Oligodendrocyte	4
SRR3934956	Oligodendrocyte	4
SRR3934963	Oligodendrocyte	4
SRR3934979	Oligodendrocyte	4
SRR3935052	Oligodendrocyte	4
SRR3935110	Oligodendrocyte	4
